# Supplementary material for: MechanoBase: a comprehensive database for the mechanics of tissues and cells
Source: Database (Oxford). 2024 May 28;2024:baae040. doi: 10.1093/database/baae040 (PMC11131424; doi:10.1093/database/baae040)
Supplement: baae040_Supp [file baae040_supp.zip]

Archive with 1 entries (1 files):
- suppl_data/Supplementary_Tables.xlsx
