# Supplementary material for: MechanoBase: a comprehensive database for the mechanics of tissues and cells
Source: Database (Oxford). 2024 May 28;2024:baae040. doi: 10.1093/database/baae040 (PMC11131424; doi:10.1093/database/baae040)
Supplement: baae040_Supp [file baae040_supp.zip › suppl_data/Supplementary_Tables.xlsx]

## Sheet: Organism
Supplementary Table 1 Organisms and their category. Related to Figure 1
Organism	Category
Abalone	Marine Invertebrates
Abies alba Mill.	Plants
Acacia doratoxylon	Plants
Acacia floribunda	Plants
Acacia havilandiorum	Plants
Acacia suaveolens	Plants
Accipiter nisus	Birds
Acer platanoides	Plants
Acetobacter xylinum	Bacteria
Acheta domesticus	Arthropods
Actinoplanes missouriensis	Bacteria
Adansonia digitata	Plants
Agapornis fischeri	Birds
Agapornis personatus	Birds
All animals	General
Alligator mississippiensis	Reptiles
Allium cepa	Plants
Alouatta palliata	Mammals
Amaranthus hybridus	Plants
Ambrosia artemisiifolia	Plants
Ambystoma tigrinum	Amphibians
Amphiprion ephippium	Fish
Anabaena	Bacteria
Anas platyrhynchos	Birds
Angiosperm evergreens	Plants
Animals	General
Anser anser	Birds
Antheraea assamensis	Arthropods
Antheraea mylitta	Arthropods
Antherina suraka	Arthropods
Antigone antigone	Birds
Apis mellifera	Arthropods
Apis mellifera ligustica	Arthropods
Aplysia	Marine Invertebrates
Aplysia californica	Marine Invertebrates
Ara ararauna	Birds
Arabidopsis thaliana	Plants
Arachnocampa tasmaniensis	Arthropods
Arbutus unedo	Plants
Archosargus probatocephalus	Fish
Ardea cinerea	Birds
Argiope aemula	Arthropods
Argiope trifasciata	Arthropods
Aristolochia macrophylla	Plants
Arundo donax	Plants
Asinus	Mammals
Aspergillus fumigatus	Fungi
Aspergillus nidulans	Fungi
Aspergillus niger	Fungi
Aspergillus versicolor	Fungi
Asterias rubens	Marine Invertebrates
Astrotricha floccosa	Plants
Attacus atlas	Arthropods
Aucuba japonica	Plants
Australian woody plant	Plants
Avian	General
Baboon	General
Bacillus anthracis	Bacteria
Bacillus cereus	Bacteria
Bacillus coagulans	Bacteria
Bacillus licheniformis	Bacteria
Bacillus megaterium	Bacteria
Bacillus subtilis	Bacteria
Bacteria	General Microorganisms
Bacteriophage	Viruses
Balaena mysticetus	Mammals
Balaenoptera physalus	Mammals
Balearica regulorum	Birds
Bauhinia guianensis	Plants
Bdellovibrio bacteriovorus	Bacteria
Bergenia ‘Abendglut’	Plants
Bertya cunninghamii	Plants
Beyeria opaca	Plants
Bird	General
Birgus latro	Arthropods
Bombyx mori	Arthropods
Bomirski hamster	Mammals
Boronia ledifolia	Plants
Borrelia burgdorferi	Bacteria
Bos grunniens	Mammals
Bos taurus	Mammals
Brachychiton populneus	Plants
Brachyteles arachnoides	Mammals
Brevibacterium casei	Bacteria
Brome mosaic virus	Viruses
Bubalus bubalis	Mammals
Bufo marinus	Amphibians
Caenorhabditis elegans	Worms
Caenorhabditis monodelphis	Worms
Caenorhabditis remanei	Worms
Caladium bicolor ‘Candyland’	Plants
Callinectes sapidus	Arthropods
Calliphora vicina	Arthropods
Calliphora vomitoria	Arthropods
Calycanthus occidentalis	Plants
Camel	Mammals
Camellia japonica	Plants
Candida albicans	Fungi
Canis familiaris	Mammals
Capra hircus	Mammals
Carcharhinus plumbeus	Fish
Carcharias taurus	Fish
Carex pendula	Plants
Carica papaya	Plants
Carya illinoinensis	Plants
Carya sp.	Plants
Cassinia laevis	Plants
Catharanthus roseus	Plants
Caulobacter crescentus	Bacteria
Cavia porcellus	Mammals
Cebus apella	Mammals
Cephalorhynchus hectori	Mammals
Cervus canadensis	Mammals
Chiloscyllium plagiosum	Fish
Chlorocebus aethiops	Mammals
Chondracanthus exasperatus	Algae
Chroicocephalus ridibundus	Birds
Cicadidae	Arthropods
Clostridium tyrobutyricum	Bacteria
Columba livia	Birds
Columba livia domestica	Birds
Comactinia echinoptera	Marine Invertebrates
Condylocarpon guianense	Plants
Constantinea subulifera	Algae
Corchorus capsularis	Plants
Cornus sanguinea	Plants
Cornus stolonifera	Plants
Coturnix japonica	Birds
Cowpea chlorotic mottle virus	Viruses
Craspedostauros australis	Algae
Cricetulus griseus	Mammals
Crops	General
Cryptobranchus alleganiensis	Amphibians
Cryptococcus neoformans	Fungi
Cryptonemia obovata	Algae
Cryptotympana atrata	Arthropods
Cucumaria frondosa	Marine Invertebrates
Cucumis sativus	Plants
Cupiennius salei	Arthropods
Cygnus olor	Birds
Cyprinus carpio	Fish
Cyrtotrachelus buqueti	Arthropods
Cyrtotrachelus longimanus	Arthropods
Danio rerio	Fish
Deciduous	General
Deer	General
Dictyostelium discoideum	Protists
Didelphis marsupialis	Mammals
Didymosphenia geminata	Algae
Diospyros virginiana	Plants
Diploscapter sp. 1	Worms
Dipodomys deserti	Mammals
Dipodomys spectabilis	Mammals
Dodonaea viscosa ssp. angustissima	Plants
Dragonfly nymph	Arthropods
Dromaius novaehollandiae	Birds
Drosophila melanogaster	Arthropods
Duck	Birds
Dutch elm hybrids	Plants
Elephas maximus	Mammals
Epimedium versicolor	Plants
Equus caballus	Mammals
Eragrostis curvula	Plants
Eremophila glabra	Plants
Eremophila longifolia	Plants
Erethizon dorsatum	Mammals
Eriostemon australasius	Plants
Erythrina crista-galli	Plants
Escherichia coli	Bacteria
Eschrichtius robustus	Mammals
Eucalyptus pauciflora	Plants
Eulemur fulvus	Mammals
Euonymus hamiltonianus	Plants
Euphorbiaceae	Plants
Fagus sylvatica	Plants
Felis catus	Mammals
Fern	General
Ficus carica	Plants
Fig wasps	Arthropods
Flagellaria indica	Plants
Florometra serratissim	Marine Invertebrates
Formica exsectoides	Arthropods
Fraxinus excelsior L.	Plants
Frog	General
Fryeella gardneri	Marine Invertebrates
Gallus gallus	Birds
Gastrophysa viridula	Arthropods
Gecarcinus lateralis	Arthropods
Geijera parviflora	Plants
Gekko gecko	Reptiles
Geobacillus stearothermophilus	Bacteria
Gerbil	Mammals
Gibbon	Mammals
Glycine max	Plants
Goldfish	Fish
Gomphosus varius	Fish
Gorilla gorilla	Mammals
Gossypium herbaceum	Plants
Gram-positive bacteria	Bacteria
Grass fish	Fish
Grasses	General
Green alga	Algae
Gymnocorymbus ternetzi	Fish
Gymnosperms	General
HAdV	Viruses
HBV	Viruses
HIV	Viruses
HSV	Viruses
Haemonchus contortus	Worms
Hakea dactyloides	Plants
Hakea tephrosperma	Plants
Halichoeres bivittatus	Fish
Halobacterium salinarum	Bacteria
Halocynthia papillosa	Marine Invertebrates
Halymenia californica	Algae
Hapalemur griseus	Mammals
Haraldiophyllum nottii	Algae
Hartley pig	Mammals
Hedera helix	Plants
Helleborus orientalis	Plants
Herbs	General
Hibiscus moscheutos	Plants
Holmesia californica	Not specified
Homarus americanus	Arthropods
Homo sapiens	Mammals
Hosta fortunei	Plants
Hydra	Freshwater invertebrate
Hydrangea macrophylla	Plants
Hylobates muelleri	Mammals
Ilex aquifolium	Plants
Ipomoea batatas	Plants
Ipomoea purpurea	Plants
Ipomoea tricolor	Plants
Klebsiella pneumoniae	Bacteria
Klebsiella terrigena	Bacteria
LGG	Bacteria
Lambertia formosa	Plants
Lamprey	Fish
Lasiopetalum ferrugineum	Plants
Leonurus cardiaca	Plants
Lepidochitona cinerea	Marine Invertebrates
Leptospermum trinervium	Plants
Libellula depressa	Arthropods
Lilium longiflorum	Plants
Linckia laevigata	Marine Invertebrates
Listeria monocytogenes	Bacteria
Locusta migratoria manilensis	Arthropods
Loligo vulgaris	Marine Invertebrates
Lolium multiflorum	Plants
Lomatia silaifolia	Plants
Macaca fascicularis	Mammals
Macaca mulatta	Mammals
Macaque	General
Macropus rufogriseus	Mammals
Magnolia salicifolia	Plants
Malus domestica	Plants
Manduca sexta	Arthropods
Manihot esculenta	Plants
Marine mussels	Molluscs
Mazzaella splendens	Algae
Megaptera novaeangliae	Mammals
Melaleuca uncinata	Plants
Menyanthes trifoliata	Plants
Mercenaria mercenaria	Marine Invertebrates
Merops philippinus	Birds
Mesocricetus auratus	Mammals
Micrococcus luteus	Bacteria
Microcystis sp.	Bacteria
Mirabilis longiflora	Plants
Monkey	General
Monodon monoceros	Mammals
Mus musculus	Mammals
Musca domestica	Arthropods
Mustela furo	Mammals
Mustelus canis	Fish
Mycobacterium bovis	Bacteria
Mytilus	Molluscs
NTHI	Bacteria
Neisseria meningitidis	Bacteria
Nendran banana	Plants
Neodilsea borealis	Algae
Nepenthes ventrata	Plants
Nephila clavipes	Arthropods
Nephila inaurata	Arthropods
Nephila pilipes	Arthropods
Nicotiana tabacum	Plants
Nicotiana tobacum	Plants
Nocadia	Bacteria
North Atlantic Herring	Fish
Notophthalamus viridescens	Amphibians
Notophthalmus viridescens	Amphibians
Numida meleagris	Birds
Nyssodesmus python	Arthropods
Octopus	Marine Invertebrates
Odocoileus hemionus	Mammals
Odocoileus virginianus	Mammals
Olearia pimeleoides	Plants
Oncorhynchus mykiss	Fish
Opuntiella californica	Fungi
Oreochromis aureus	Fish
Oryctolagus cuniculus	Mammals
Oryza sativa	Plants
Oscheius tipulae	Worms
Ovis aries	Mammals
Ovis canadensis	Mammals
PR8 influenza virus	Viruses
Pachnoda marginata	Arthropods
Paeonia potaninii	Plants
Pan troglodytes	Mammals
Pandalus platyceros	Arthropods
Panulirus argus	Arthropods
Papio	Mammals
Papio hamadryas	Mammals
Papio ursinus	Mammals
Paracentrotus lividus	Marine Invertebrates
Parrotiopsis jacquemontiana	Plants
Pavo cristatus	Birds
Pelodiscus sinensis	Reptiles
Perca Aluviatilis	Fish
Persicaria amplexicaulis	Plants
Persoonia levis	Plants
Persoonia linearis	Plants
Petromyzon marinus	Fish
Phalaenopsis aphrodite	Plants
Phasianus colchicus	Birds
Philotheca difformis	Plants
Phoca vitulina	Mammals
Phoenicopterus chilensis	Birds
Phyllostachys edulis	Plants
Phyllota phylicoides	Plants
Physarum polycephalum	Protists
Physeter macrocephalus	Mammals
Phytolacca americana	Plants
Picea abies	Plants
Pinus radiata	Plants
Pinus spp.	Plants
Pinus sylvestris	Plants
Poa pratensis	Plants
Poecillia sphenops	Fish
Polyneura latissima	Plants
Polyorchis penicillatus	Marine Invertebrates
Polypterus sp.	Fish
Pongo pygmaeus	Mammals
Pontoporia blainvillei	Mammals
Populus deltoides × Populus nigra	Plants
Populus tremula	Plants
Porites	Marine Invertebrates
Porphyra sp.	Algae
Possum	Mammals
Potorous tridactylus	Mammals
Poultry	General
Prionitis lanceolata	Plants
Pristionchus pacificus	Worms
Procambarus sp	Arthropods
Procolobus badius	Mammals
Pseudomonas aeruginosa	Bacteria
Pseudomonas aeruginosa mucA strain	Bacteria
Pseudomonas fluorescens	Bacteria
Pseudomonas putida	Bacteria
Pseudomonas sp. UK4	Bacteria
Ptyodactylus hasselquistii	Reptiles
Pultenaea flexilis	Plants
Pyrocystis lunula	Algae
Pyrus communis	Plants
Rana catesbeiana	Amphibians
Rana pipiens	Amphibians
Rana temporaria	Amphibians
Rangifer tarandus	Mammals
Rattus norvegicus	Mammals
Rhinocypha biforata	Arthropods
Rhinocypha fenestrella	Arthropods
Rhinocypha perforata	Arthropods
Rhododendron catawbiense	Plants
Rimicaris exoculata	Arthropods
Saccharomyces cerevisiae	Fungi
Salix alba	Plants
Salix appendiculata	Plants
Salix eleagnos	Plants
Salix fragilis	Plants
Salix viminalis	Plants
Salix × rubens	Plants
Salvinia molesta	Plants
Samia ricini	Arthropods
Sarcococca hookeriana	Plants
Scenedesmus obliquus	Algae
Schistocerca gregaria	Arthropods
Schizosaccharomyces pombe	Fungi
Schizymenia pacifica	Algae
Sea cucumber	Marine Invertebrates
Sea urchin	Marine Invertebrates
Selaginella lepidophylla	Plants
Senna artemisioides	Plants
Sepia officinalis	Marine Invertebrates
Shallow water shrimp	Arthropods
Skimmia japonica	Plants
Smithora naiadum	Algae
Solanum tuberosum	Plants
Sotalia guianensis	Mammals
Sparlingia pertusa	Algae
Spheniscus demersus	Birds
Sphenodon	Reptiles
Sphenodon punctatus	Reptiles
Sphyrna tiburo	Fish
Spinach	Plants
Spring onion	Plants
Spruce	Plants
Squalus acanthias	Fish
Squid	Marine Invertebrates
Staphylococcus aureus	Bacteria
Staphylococcus epidermidis	Bacteria
Staphylococcus haemolyticus	Bacteria
Stenella coeruleoalba	Mammals
Steno bredanensis	Mammals
Streptococcus mutans	Bacteria
Struthio camelus	Birds
Sturnus vulgaris	Birds
Sus scrofa	Mammals
Syncarpia glomulifera	Plants
Synechocystis	Bacteria
Synoum glandulosum	Plants
Syrian hamster	Mammals
Tachygossus aculeatus	Mammals
Taeniopygia guttata	Birds
Talinum paniculatum	Plants
Tawny owl	Birds
Termitomyces clypeatus	Fungi
Tettigonia viridissima	Arthropods
Thamnophis radix	Reptiles
Tiger	Mammals
Tobacco mosaic virus	Viruses
Tomato	Plants
Torpedo californica	Fish
Toxoplasma gondii	Protists
Trachemys scripta elegans	Reptiles
Tree frog	Amphibians
Tree shrew	Mammals
Triticum aestivum	Plants
Trypoxylus dichotomus	Arthropods
Turkey	Birds
Tursiops truncatus	Mammals
Tyto alba	Birds
Ulmus minor Mill.	Plants
Urena lobata	Plants
Ursus maritimus	Mammals
Varanus xanthematicus	Reptiles
Venomous snake	Reptiles
Venus flytrap	Plants
Vespa crabro	Arthropods
Vicia faba	Plants
Viola sororia	Plants
Vitis vinifera	Plants
Washingtonia robusta	Plants
White rhinoceros	Mammals
Willow ptarmigan	Birds
Wiseana iridovirus	Viruses
Xenopus laevis	Amphibians
Yeast	General
Zea mays	Plants
potential typo	Plants

## Sheet: Cell lines & Cell types
Supplementary Table 2 Cell lines and cell types. Related to Figure 2
Species	Cell lines/types
Mouse (Mus musculus)	10(3) cells
Mouse (Mus musculus)	10(3)RAS cells
Human (Homo sapiens)	1036 cells
Human (Homo sapiens)	105KC cells
Human (Homo sapiens)	1205Lu cells
Human (Homo sapiens)	143B cells
Mouse (Mus musculus)	168FARN cells
Human (Homo sapiens)	16HBE cells
Human (Homo sapiens)	184A cells
Human (Homo sapiens)	22Rv1 cells
Human (Homo sapiens)	253J cells
Human (Homo sapiens)	293T cells
Human (Homo sapiens)	3A9 cells
Mouse (Mus musculus)	3T3 embryonic fibroblasts
Mouse (Mus musculus)	3T6 embryonic fibroblasts
Human (Homo sapiens)	435/BRMS1 cells
Mouse (Mus musculus)	4T07 cells
Mouse (Mus musculus)	4T1 cells
Mouse (Mus musculus)	5.51 cells
Human (Homo sapiens)	5637 cells
Mouse (Mus musculus)	66cl4 cells
Mouse (Mus musculus)	67NR cells
Human (Homo sapiens)	95D cells
Human (Homo sapiens)	A-498 cells
Human (Homo sapiens)	A172 cells
Human (Homo sapiens)	A2780 cells
Human (Homo sapiens)	A375 cells
Human (Homo sapiens)	A431 cells
Human (Homo sapiens)	A549 cells
Human (Homo sapiens)	A549-T cells
Human (Homo sapiens)	A7 cells
Rat (Rattus norvegicus)	A7r5 cells
Human (Homo sapiens)	ACHN cells
Human (Homo sapiens)	AG11132 cells
Human (Homo sapiens)	ALL3 cells
Human (Homo sapiens)	ARPE-19 cells
Human (Homo sapiens)	ASC52telo cells
Mouse (Mus musculus)	ATDC5 cells
Human (Homo sapiens)	Acute myeloid leukaemia blast cells
Human (Homo sapiens)	Adipocyte
Human (Homo sapiens)	Adipose-derived stem cells
Mouse (Mus musculus)	Adipose-derived stromal cell-induced pluripotent stem cells
Human (Homo sapiens)	Adipose-derived stromal cells
Dog (Canis familiaris)/Human (Homo sapiens)/Mouse (Mus musculus)/Rat (Rattus norvegicus)	Airway smooth muscle (ASM) cells
Human (Homo sapiens)	Amniotic fluid stem cells
Cattle (Bos taurus)/Human (Homo sapiens)/Pig (Sus scrofa)	Aortic endothelial cells
Human (Homo sapiens)/Rat (Rattus norvegicus)	Aortic smooth muscle cells (AoSMCs)
Pig (Sus scrofa)	Aortic valve interstitial cells (AVICs)
Mouse (Mus musculus)	Aortic vascular smooth muscle cells
Rat (Rattus norvegicus)	Arteriolar vascular smooth muscle cells
Human (Homo sapiens)	AsPC-1 cells
Human (Homo sapiens)/Mouse (Mus musculus)/Rat (Rattus norvegicus)	Astrocytes
Rat (Rattus norvegicus)	Atrial myocytes
Human (Homo sapiens)	B cells
Mouse (Mus musculus)	B16-BL6 cells
Mouse (Mus musculus)	B16-F1 cells
Mouse (Mus musculus)	B16-F10 cells
Mouse (Mus musculus)	BALB 3T3 fibroblasts
Human (Homo sapiens)	BC3726 cells
Human (Homo sapiens)	BEAS-2B cells
Hamster (Mesocricetus auratus)	BHK cells
Human (Homo sapiens)	BHY cells
Human (Homo sapiens)	BJ fibroblasts
Human (Homo sapiens)	BLM cells
Human (Homo sapiens)	BPH cells
Human (Homo sapiens)	BPH-1 cells
Human (Homo sapiens)	BT-20 cells
Human (Homo sapiens)	BT-474 cells
Sea hare (Aplysia)	Bag cell neurons
Human (Homo sapiens)	Bel7402 cells
Human (Homo sapiens)	Benign mesothelial cells
Mouse (Mus musculus)	Blastocyst embryos
Rat (Rattus norvegicus)	Bone cells
Human (Homo sapiens)	Bone marrow endothelial (BME) cells
Chicken (Gallus gallus)/Human (Homo sapiens)/Rat (Rattus norvegicus)	Bone marrow mesenchymal stem cells (BMSCs)
Human (Homo sapiens)/Rat (Rattus norvegicus)	Bone marrow stromal cells
Human (Homo sapiens)	BrM2 cells
Mouse (Mus musculus) (C57Bl6/J)	Brain capillary endothelial cells
Human (Homo sapiens)	Brain microvascular endothelial cells
Human (Homo sapiens)	Breast cancer cells (SKBR-3, MDA-MB-231, MCF-7, MDA-MB-436)
Human (Homo sapiens)	Bronchial fibroblasts
Human (Homo sapiens)	BxPC-3 cells
Mouse (Mus musculus)	C2 myogenic cells
Mouse (Mus musculus)	C2.7 myoblast cells
Mouse (Mus musculus)	C2C12 cells
Human (Homo sapiens)	C3A cells
Mouse (Mus musculus)	C3H10T1/2 cells
Human (Homo sapiens)	CAL-27 cells
Human (Homo sapiens)	CAL-33 cells
Human (Homo sapiens)	CAL-33/CAL-27/BHY/HN cells
Human (Homo sapiens)	CAL51 cells
Human (Homo sapiens)	CCL-110 cells
Human (Homo sapiens)	CD34+ hematopoietic stem cells
Mouse (Mus musculus) (C57BL/6NTac)	CD4⁺ T cells
Mouse (Mus musculus)	CD4⁺ T cells/Activated DCs
Mouse (Mus musculus)	CD8⁺ T cells/Non-activated system
Human (Homo sapiens)	CFBE41o- cells
Hamster (Mesocricetus auratus)	CHO DG44 DHFR D10 cells
Chinese hamster (Cricetulus griseus)/Hamster (Mesocricetus auratus)/Mouse (Mus musculus)	CHO cells
Hamster (Mesocricetus auratus)	CHO-K1 cells
Human (Homo sapiens)	CL-1 cells
Human (Homo sapiens)	CL-2 cells
Human (Homo sapiens)	CNE-2 cells
Human (Homo sapiens)	CNE-2Z cells
Human (Homo sapiens)	COLO316 cells
Monkey	COS7 cells
Human (Homo sapiens)	CP-A cells
Human (Homo sapiens)	CP-D cells
Human (Homo sapiens)	CP70 cells
Monkey	CV-1 cells
Human (Homo sapiens)	CaSki cells
Cattle (Bos taurus)/Mouse (Mus musculus)	Capillary endothelial cells
Rabbit (Oryctolagus cuniculus)	Cardiac cells
Rat (Rattus norvegicus)	Cardiac fibroblasts
Cattle (Bos taurus)	Cardiac muscle fiber
Human (Homo sapiens)/Mouse (Mus musculus)/Rat (Rattus norvegicus)	Cardiomyocytes
Human (Homo sapiens)	Cell membrane (HUVECs)
Mouse (Mus musculus)	Catecholaminergic-a differentiated (CAD) cells
Dog (Canis familiaris)	Cell monolayers (MDCK-II)
Mouse (Mus musculus)	Central nervous system glial cells
Human (Homo sapiens)	Cerebellar astrocytes
Human (Homo sapiens)	Cervical epithelial cells
Cattle (Bos taurus)/Cow (Bos taurus)/Human (Homo sapiens)/Mouse (Mus musculus)/Pig (Sus scrofa)/Rabbit (Oryctolagus cuniculus)	Chondrocytes
Human (Homo sapiens)	Chondroid cells
Cow (Bos taurus)	Chondrons
Human (Homo sapiens)	Circulating tumor cells
Human (Homo sapiens)	Colo680N cells
Pig (Sus scrofa)	Corneal endothelial cells
Human (Homo sapiens)/Mouse (Mus musculus)	Coronary vascular smooth muscle cells
Pig (Sus scrofa)	Coronary venular endothelial cells
Rat (Rattus norvegicus)	Cortical astrocytes
Rat (Rattus norvegicus)	Cortical neurons
Human (Homo sapiens)	DBTRG-05MG cells
Human (Homo sapiens)	DLD-1 cells
Human (Homo sapiens)	DU145 cells
Guinea pig (Cavia porcellus)	Deiters cells
Human (Homo sapiens)/Mouse (Mus musculus)	Dendritic cells
Human (Homo sapiens)	Dental pulp stem cells
Mouse (Mus musculus) (C57BL/6J)	Dentate gyrus granule cells (DGGCs)
Human (Homo sapiens)/Rabbit (Oryctolagus cuniculus)	Dermal fibroblasts
Human (Homo sapiens)	Dermal microvascular endothelial cells
Guinea pig (Cavia porcellus)/Rabbit (Oryctolagus cuniculus)/Rat (Rattus norvegicus)	Detergent-skinned cardiac myocytes
Human (Homo sapiens)	Discoidal homozygous sickle cells (HbSS) RBCs
Human (Homo sapiens)	Dispersed periosteal cells
Rat (Rattus norvegicus)	Dorsal root ganglia (DRG) axon
Chicken (Gallus gallus)	Dorsal root ganglia (DRG) cells
Chicken (Gallus gallus)/Mouse (Mus musculus)	Dorsal root ganglia (DRG) neurons
Mouse (Mus musculus)	E0771 cells
Human (Homo sapiens)	EA.hy926 cells
Human (Homo sapiens)	EPC2 cells
Mouse (Mus musculus)	ES-D3 cells
Mouse (Mus musculus)	ES-E14TG2a cells
Mouse (Mus musculus)	ES-R1 cells
Fruit fly (Drosophila melanogaster)	Early embryos
Human (Homo sapiens)	Ect1/E6E7 cells
Zebrafish (Danio rerio)	Ectoderm progenitors
Barber's pole worm (Haemonchus contortus)	Eggs
Zebrafish (Danio rerio)	Embryo cell membrane
Caenorhabditis monodelphis (SB341)/Caenorhabditis remanei (PB219)/Diploscapter sp. 1 (JU359)/Oscheius tipulae (CEW1)/Pristionchus pacificus (PS312)/Worm (Caenorhabditis elegans) (N2)	Embryonic cytoplasm
Mouse (Mus musculus)	PINCH-1 cells
Human (Homo sapiens)/Mouse (Mus musculus)	Embryonic stem cells
Human (Homo sapiens)	End1/E6E7 cells
Human (Homo sapiens)/Mouse (Mus musculus) (ApoE/LDLR-/-)/Mouse (Mus musculus) (C57/BL/6)/Mouse (Mus musculus) (C57BL/6N)/None	Endothelial cells
Onion (Allium cepa)	Epidermal cells
Human (Homo sapiens)	Epidermal keratinocytes
Human (Homo sapiens)	Epidermal melanocytes
Human (Homo sapiens)	Epithelial cell lines (MDA-MB-231 and BT-549)
Human (Homo sapiens)/Mouse (Mus musculus)	Epithelial cells
Chicken (Gallus gallus)/Fish/Frog/Human (Homo sapiens)	Erythrocytes
Mouse (Mus musculus)	Extensor digitorum longus (EDL) muscle fiber
Mouse (Mus musculus)	F9 cells
Mouse (Mus musculus) (BALB/c)	FP10SC2 cells
Human (Homo sapiens)	FS090 cells
Human (Homo sapiens)	FTC133 cells
Rat (Rattus norvegicus)	Fenestrated liver sinusoidal endothelial cells (LSECs)
Human (Homo sapiens)	Fetal osteoblasts
Rat (Rattus norvegicus)	Fetal rat keratinizing epidermal cells (FRSKs)
Mouse (Mus musculus)	Fibroblast-induced pluripotent stem cells (iPSCs)
Chicken (Gallus gallus)/Human (Homo sapiens)/Mouse (Mus musculus)/Rabbit (Oryctolagus cuniculus)	Fibroblasts
Rabbit (Oryctolagus cuniculus)	Fibroblasts (Patellar tendon)
Human (Homo sapiens)	Foam cells
Human (Homo sapiens)	Foreskin fibroblasts
Cattle (Bos taurus)	GM7373 cells
Rat (Rattus norvegicus)	GP8 cells
Mouse (Mus musculus)	GT1-7 cells
Human (Homo sapiens)	Gastrointestinal stromal tumor (GIST) cells
Human (Homo sapiens)	Gingival mesenchymal stem cells
Rat (Rattus norvegicus)	Gray matter-derived microglia
Mouse (Mus musculus)	Growth cones (NG108-15 cells)
Rat (Rattus norvegicus)	Growth cones of dorsal root ganglia (DRG) neurons
Thale cress (Arabidopsis thaliana)	Guard cells
Mouse (Mus musculus)	H-ras transformed fibroblasts
Human (Homo sapiens)	H1299 cells
Human (Homo sapiens)	H23 cells
Human (Homo sapiens)	H460 cells
Human (Homo sapiens)	H7 cells
Rat (Rattus norvegicus)	H9C2 cells
Human (Homo sapiens)	HB cells
Human (Homo sapiens)	HBL-100 cells
Human (Homo sapiens)	HCC cells
Human (Homo sapiens)	HCCLM3 cells
Human (Homo sapiens)	HCT-8 E cells
Human (Homo sapiens)	HCT-8 R cells
Human (Homo sapiens)	HCT116 cells
Human (Homo sapiens)	HCT15 cells
Human (Homo sapiens)	HCV29 cells
Human (Homo sapiens)	HDPE6-C7 cells
Human (Homo sapiens)	HEK cells
Human (Homo sapiens)	HEK293 cells
Human (Homo sapiens)	HEK293T cells
Human (Homo sapiens)	HEK293T cells membrane
Human (Homo sapiens)	HEK293T/17 cells
Human (Homo sapiens)	HEY A8 cells
Human (Homo sapiens)	HEY cells
Human (Homo sapiens)	HK-2 cells
Human (Homo sapiens)	HL-60 cells
Human (Homo sapiens)	HL-7702 cells
Human (Homo sapiens)	HL60-derived monocytes
Human (Homo sapiens)	HL60-derived neutrophils
Human (Homo sapiens)	HLE cells
Human (Homo sapiens)	HMEC cells
Human (Homo sapiens)	HN cells
Human (Homo sapiens)	HN-5 cells
Human (Homo sapiens)	HO-8910 cells
Human (Homo sapiens)	HOS cells
Human (Homo sapiens)	HOSEpiC cells
Human (Homo sapiens)	HPDE cells
Human (Homo sapiens)	HS-5 cells
Human (Homo sapiens)	HS68 cells
Human (Homo sapiens)	HT-1080 cells
Human (Homo sapiens)	HT-1376 cells
Human (Homo sapiens)	HT-29 cells
Human (Homo sapiens)	HTB-9 cells
Mouse (Mus musculus)	HTC cells
Human (Homo sapiens)	HUH-7 cells
Human (Homo sapiens)	HUVEC cells
Human (Homo sapiens)	HaCaT cells
Human (Homo sapiens)	HeLa K cells
Human (Homo sapiens)	HeLa cells
Human (Homo sapiens)	HepG2 cells
Human (Homo sapiens)	HepaRG cells
Rat (Rattus norvegicus)/Rat (Rattus norvegicus)	Hepatocytes
Human (Homo sapiens)	High-grade glioma-associated stem cells (GASCs)
Human (Homo sapiens)	High-grade glioma-initiating stem cells (GSCs)
Mouse (Mus musculus)	Hippocampal astrocytes
Rat (Rattus norvegicus)	Hippocampal axon
Mouse (Mus musculus)	Hippocampal neurons
Human (Homo sapiens)	Hs27 cells
Human (Homo sapiens)	Hs578T cells
Human (Homo sapiens)	Hs766T cells
Human (Homo sapiens)	Hu456 cells
Human (Homo sapiens)	Hu609 cells
Human (Homo sapiens)	HuO9 cells
Human (Homo sapiens)	Human aortic adventitial fibroblasts
Human (Homo sapiens)	Human coronary artery endothelial cells
Human (Homo sapiens)	Human induced pluripotent stem cell-derived cardiomyocytes (hiPSC-CMs)
Human (Homo sapiens)	Hut-78 cells
Mouse (Mus musculus)	Hybridoma TB/C3 cells
Rat (Rattus norvegicus)	IEC-6 cells
Human (Homo sapiens)	IMR90 cells
Human (Homo sapiens)	IOSE cells
Human (Homo sapiens)	Idiopathic pulmonary fibrosis fibroblasts
Human (Homo sapiens)	Induced mesenchymal stem cells
Human (Homo sapiens)	Induced pluripotent stem cells
Rat (Rattus norvegicus)	Inner hair cells
Mouse (Mus musculus)	Inner cell mess (ICM)
Cattle (Bos taurus)	Inner meniscus cells
Human (Homo sapiens)	Ishikawa cells
Mouse (Mus musculus)	J774 macrophages
Mouse (Mus musculus)	J774A1 cells
Human (Homo sapiens)	J82 cells
Human (Homo sapiens)	JD-1 cells
Human (Homo sapiens)	JEC cells
Human (Homo sapiens)	JH-EsoAd1 cells
Human (Homo sapiens)	JJ012 cells
Human (Homo sapiens)	JM-1 cells
Human (Homo sapiens)	Jurkat D1.1 cells
Human (Homo sapiens)	Jurkat E6.1 cells
Human (Homo sapiens)	Jurkat cells
Human (Homo sapiens)	K-1 cells
Human (Homo sapiens)	K562 cells
Human (Homo sapiens)	KEB-7 cells
Human (Homo sapiens)	KG-1 cells
Human (Homo sapiens)	KGN cells
Mouse (Mus musculus)	KPᴿ¹²⁷ᴴC cells
Mouse (Mus musculus)	KPᶠˡC cells
Human (Homo sapiens)	KYSE-150 cells
Black molly (Poecillia sphenops)/Goldfish/Human (Homo sapiens)/Mouse (Mus musculus)/Rabbit (Oryctolagus cuniculus)/Rainbow trout (Oncorhynchus mykiss)	Keratinocytes
Human (Homo sapiens)/Rabbit (Oryctolagus cuniculus)	Keratocytes
Black tetra (Gymnocorymbus ternetzi)	Keratocytes lamellipodium
Rat (Rattus norvegicus)	Kupffer cells
Human (Homo sapiens)	L0 cells
Human (Homo sapiens)	L02 cells
Human (Homo sapiens)	L02/HCCLM3 cells
Mouse (Mus musculus)	L1210 cells
Mouse (Mus musculus)	L929 cells
Pig (Sus scrofa)	LLC-PK1 cells
Human (Homo sapiens)	LM5 cells
Human (Homo sapiens)	LN229 cells
Human (Homo sapiens)	LNCaP cells
Human (Homo sapiens)	LNCaP-AD cells
Human (Homo sapiens)	LNCaP-Al cells
Human (Homo sapiens)	LX-2 cells
Rat (Rattus norvegicus)	Lamellipodia (Dorsal root ganglia (DRG) neurons)
Rat (Rattus norvegicus)	Lamellipodia (MTLn3 cells)
Human (Homo sapiens)	Leukocytes
Human (Homo sapiens)	Leukocytes/endothelial cells
Mouse (Mus musculus)	Lewis lung carcinoma cells
Cattle (Bos taurus)	Ligament cells
Human (Homo sapiens)	Liver cancer stem cells
Human (Homo sapiens)	Low-grade glioma-associated stem cells (GASCs)
Human (Homo sapiens)	Low-grade glioma-initiating stem cells (GSCs)
Human (Homo sapiens)	Lu99 cells
Human (Homo sapiens)	Lung fibroblasts
Cattle (Bos taurus)/Human (Homo sapiens)	Lung microvascular endothelial cells
Human (Homo sapiens)/Mouse (Mus musculus)	Lymphocytes
Human (Homo sapiens)	M132 cells
Human (Homo sapiens)	M2 cells
Human (Homo sapiens)	M21 cells
Human (Homo sapiens)	M21GPIIb cells
Human (Homo sapiens)	M21L cells
Human (Homo sapiens)/Mouse (Mus musculus)	MC3T3-E1 osteoblasts
Human (Homo sapiens)	MCF-10A cells
Human (Homo sapiens)	MCF-10A.NeuT cells
Human (Homo sapiens)	MCF-12A cells
Human (Homo sapiens)	MCF-7 cells
Human (Homo sapiens)	MCF10AT cells
Human (Homo sapiens)	MCF10CA1a cells
Human (Homo sapiens)	MDA-MB-231 cells
Human (Homo sapiens)	MDA-MB-435 cells
Human (Homo sapiens)	MDA-MB-468 cells
Dog (Canis familiaris)	MDCK cells
Dog (Canis familiaris)	MDCK-I cells
Dog (Canis familiaris)	MDCK-II cells
Mouse (Mus musculus)/Mouse (Mus musculus) (CF-1)	MEFs
Mouse (Mus musculus)	MESPU35 cells
Human (Homo sapiens)	MET-1 cells
Human (Homo sapiens)	MG-63 cells
Human (Homo sapiens)	MGH-U1 cells
Human (Homo sapiens)	MHCC97-H cells
Human (Homo sapiens)	MHCC97-L cells
Human (Homo sapiens)	MHCC97H cells
Human (Homo sapiens)	MIA-PaCa-2 cells
Mouse (Mus musculus)	MIN6 cells
Human (Homo sapiens)	MKN-1 cells
Human (Homo sapiens)	MLC-SV40 cells
Mouse (Mus musculus)	MLE-12 cells
Mouse (Mus musculus)	MLO-Y4 cells
Human (Homo sapiens)	MM39 cells
Human (Homo sapiens)	MPP89 cells
Human (Homo sapiens)	MRC-5 cells
Human (Homo sapiens)	MRC-5V1 cells
Human (Homo sapiens)	MRC-5V2 cells
Human (Homo sapiens)	MV3 cells
Human (Homo sapiens)	Macrophages
Mouse (Mus musculus)	Mammary adipocytes
Mouse (Mus musculus)	Mammary cancer cells
Mouse (Mus musculus)	Mammary fat pad cells
Human (Homo sapiens)	Mammary fibroblasts
Human (Homo sapiens)	MeIRMu cells
Rat (Rattus norvegicus)	Mechanocytes
Human (Homo sapiens)	Mel270 cells
Human (Homo sapiens)	Melanocytes
Bomirski hamster/Human (Homo sapiens)	Melanoma cells
Human (Homo sapiens)/Rabbit (Oryctolagus cuniculus)/Rat (Rattus norvegicus)	Membrane (Erythrocytes)
Human (Homo sapiens)/None/Rabbit (Oryctolagus cuniculus)	Membrane (Red blood cells)
Rabbit (Oryctolagus cuniculus)	Membrane (Reticulocytes)
Human (Homo sapiens)	Membrane (UWB1.289 cells)
Thale cress (Arabidopsis thaliana)	Meristem cells
Rat (Rattus norvegicus)	Mesangial cells
Mouse (Mus musculus)	Mesenchymal cells
Human (Homo sapiens)/Mouse (Mus musculus)/Rat (Rattus norvegicus)	Mesenchymal stem cells
Zebrafish (Danio rerio)	Mesendodermal progenitor cells
Mouse (Mus musculus)	Mesoangioblast cells
Tomato	Mesocarp cells
Human (Homo sapiens)	Mesothelial cells
Human (Homo sapiens)	Met-5A cells
Human (Homo sapiens)	Metastatic tumor cells
Rat (Rattus norvegicus)	Microglial cells
Human (Homo sapiens)	Mixed SaOS-2 and MG-63 cells
Human (Homo sapiens)	Monocytes
Mouse (Mus musculus)	Mouse ovarian surface epithelial cells
Human (Homo sapiens)	Muscle cells
Mouse (Mus musculus)	Myoblasts
Guinea pig (Cavia porcellus)/Mouse (Mus musculus)/Rat (Rattus norvegicus)	Müller cells
Human (Homo sapiens)	NB4 cells
Human (Homo sapiens)	NEB-1 cells
Human (Homo sapiens)	NHK cells
Mouse (Mus musculus)	NIH3T3 cells
Mouse (Mus musculus)	NMuMG cells
Human (Homo sapiens)	NP460 cells
Human (Homo sapiens)	NP69-SV40T cells
Human (Homo sapiens)	NPC43 cells
Rat (Rattus norvegicus)	NRK cells
Rat (Rattus norvegicus)	NRK-49F cells
Rat (Rattus norvegicus)	NRK-52E cells
Rat (Rattus norvegicus)	Neonatal rat cardiac myocytes
Rat (Rattus norvegicus)	Neonatal rat ventricular myocytes
African clawed frog (Xenopus laevis)	Neural crest (NC) cells
Mouse (Mus musculus)	Neural precursor cells
Rat (Rattus norvegicus)	Neural stem cells
Human (Homo sapiens)	Neural stem/progenitor cells
Human (Homo sapiens)	Neuroblastoma cells
California sea hare (Aplysia californica)/Mouse (Mus musculus)/Sea hare (Aplysia)	Neuronal growth cones
Rat (Rattus norvegicus)	Neurons
Human (Homo sapiens)/Rat (Rattus norvegicus)	Neutrophils
Human (Homo sapiens)	Normal human fibroblasts (NHF)
Human (Homo sapiens)	Normal human osteoblast cells
Human (Homo sapiens)	Normal lung fibroblasts
Rat (Rattus norvegicus)	Normal rat kidney cells
Human (Homo sapiens)	Normal white blood cells
Pig (Sus scrofa)	Nuclear envelopes (Tracheal smooth muscle cells)
African clawed frog (Xenopus laevis)	Nuclear envelopes (Xenopus oocytes)
Cattle (Bos taurus)	Nuclear membranes (Chondrocytes)
Cattle (Bos taurus)	Nuclei (Aortic endothelial cells)
Zebrafish (Danio rerio)	Nuclei (Embryonic cells)
Cattle (Bos taurus)	Nuclei (Endothelial cells)
Human (Homo sapiens)	Nuclei (HUVECs)
Human (Homo sapiens)	Nuclei (HeLa cells)
Human (Homo sapiens)	Nuclei (MCF-7 cells)
Human (Homo sapiens)	Nuclei (NP460 cells)
Human (Homo sapiens)	Nuclei (NPC43 cells)
African clawed frog (Xenopus laevis)	Nuclei (Oocytes)
African clawed frog (Xenopus laevis)	Nuclei (Sperm)
Pig (Sus scrofa)	Nuclei (Tracheal smooth muscle cells)
Mouse (Mus musculus)	OB-6 cells
Human (Homo sapiens)	OHS-4 cells
Human (Homo sapiens)	OKF-4 cells
Human (Homo sapiens)	OKF-4/OKF-6 cells
Human (Homo sapiens)	OKF-6 cells
Human (Homo sapiens)	OVCA433-GFP cells
Human (Homo sapiens)	OVCA433-Snail cells
Human (Homo sapiens)	OVCAR-3 cells
Human (Homo sapiens)	OVCAR-4 cells
Human (Homo sapiens)	OVCAR5 cells
Human (Homo sapiens)	OVCAR5-CisR cells
Rat (Rattus norvegicus)	Oligodendrocyte progenitor cells
Mouse (Mus musculus)/Rat (Rattus norvegicus)	Oligodendrocytes
Onion (Allium cepa)	Onion cells
Onion (Allium cepa)	Onion epidermis cells
African clawed frog (Xenopus laevis)/Human (Homo sapiens)/Mouse (Mus musculus)/Mouse (Mus musculus) (CF-1)	Oocytes
Human (Homo sapiens)	Ooplasm (Oocytes)
Human (Homo sapiens)	Oral epithelial cells
Chicken (Gallu/Human (Homo sapiens)/Rat (Rattus norvegicus)s gallus)	Osteoblasts
Chicken (Gallus gallus)	Osteocytes
Guinea pig (Cavia porcellus)/Mouse (Mus musculus)/Rat (Rattus norvegicus)	Outer hair cells
Cattle (Bos taurus)	Outer meniscus cells
Mouse (Mus musculus)	Ovarian cancer stem like/tumor initiating cells (CSC/TICs)
Chinese hamster (Cricetulus griseus)	Ovary cells
Mouse (Mus musculus)	P19 cells
Human (Homo sapiens)	PANC-1 cells
Human (Homo sapiens)	PC-3 cells
Human (Homo sapiens)	PC-3/BME cells
Rat (Rattus norvegicus)	PC12 cells
Human (Homo sapiens)	PCI-1 cells
Human (Homo sapiens)	PCI-13 cells
Human (Homo sapiens)	PE01 cells
Human (Homo sapiens)	PE06 cells
Human (Homo sapiens)	PEO4 cells
Human (Homo sapiens)	PLC cells
Human (Homo sapiens)	PLC/PRF/5 cells
Human (Homo sapiens)	PNT1A cells
Human (Homo sapiens)	PNT2-C2 cells
Pig (Sus scrofa)	PSSC-derived adipocytes
Pig (Sus scrofa)	PSSC-derived muscle cells
Human (Homo sapiens)	PZHPV-7 cells
Human (Homo sapiens)	PaTu8988S cells
Human (Homo sapiens)	PaTu8988T cells
Human (Homo sapiens)	Packed red blood cells
Human (Homo sapiens)	Pancreatic cancer-associated fibroblasts
Human (Homo sapiens)	Pancreatic ductal epithelial cells
Human (Homo sapiens)	Pancreatic fibroblasts
Human (Homo sapiens)	Patellar tendon fibroblasts
Mouse (Mus musculus)	Pellets (Mouse fibroblasts-derived iPSCs)
Mouse (Mus musculus)	Pericytes
Human (Homo sapiens)	Periodontal ligament cells
Human (Homo sapiens)	Peripheral blood mononuclear cells (PBMCs)
Rat (Rattus norvegicus)	Permeabilized left ventricular myocytes
Mouse (Mus musculus)	Pillar cells
Guinea pig (Cavia porcellus)	Plasma membrane (Auditory outer hair cells)
Hamster (Mesocricetus auratus)	Plasma membrane (Chinese hamster ovary cells)
Human (Homo sapiens)	Plasma membrane (MCF-10A cells)
Human (Homo sapiens)	Plasma membrane (MCF10AT cells)
Human (Homo sapiens)	Plasma membrane (MCF10CA1a cells)
Human (Homo sapiens)/None	Platelets
Human (Homo sapiens)/Mouse (Mus musculus)	Podocytes
Pig (Sus scrofa)	Porcine aortic endothelial cells
Pig (Sus scrofa)	Porcine aortic valve interstitial cells
Pig (Sus scrofa)	Porcine brain capillary endothelial cells
Pig (Sus scrofa)	Porcine spermatogonial stem cells
Ferret (Mustela furo)	Portal vein vascular smooth muscle cells
Human (Homo sapiens)	PrEC LH cells
Human (Homo sapiens)	Pre-B-acute lymphoblastic leukemia (ALL) cells
Mouse (Mus musculus)	Premalignant mammary epithelial M28 cells
Chicken (Gallus gallus)	Preosteocytes
Human (Homo sapiens)	Primary CD4+ T cells
Human (Homo sapiens)	Primary alveolar type I epithelial cells
Human (Homo sapiens)	Primary alveolar type II epithelial cells
Human (Homo sapiens)	Primary aneurysmal smooth muscle cells (AnevSMCs)
Human (Homo sapiens)/Mouse (Mus musculus)	Primary cardiac fibroblasts
Human (Homo sapiens)	Primary chondrocytes
Human (Homo sapiens)	Primary epidermal keratinocytes
Human (Homo sapiens)	Primary fibroblasts
Rat (Rattus norvegicus)	Primary hippocampal neurons
Human (Homo sapiens)	Primary human dermal fibroblasts
Human (Homo sapiens)	Primary human mammary epithelial cells (HMECs)
Human (Homo sapiens)	Primary human trabecular meshwork (hTM) cells
Human (Homo sapiens)	Primary human umbilical vein endothelial cells (HUVECs)
Human (Homo sapiens)	Primary human upper airway epithelial cells (hUAECs)
Human (Homo sapiens)	Primary keloid fibroblasts
Human (Homo sapiens)	Primary normal fibroblasts
Human (Homo sapiens)	Primary oral cancer cells
Pig (Sus scrofa)	Primary porcine aortic endothelial cells (PAEC)
Long-footed potoroo (Potorous tridactylus)	PtK2 cells
Cattle (Bos taurus)/Human (Homo sapiens)	Pulmonary artery endothelial cells
Cattle (Bos taurus)/Human (Homo sapiens)	Pulmonary artery smooth muscle cells
Hamster (Mesocricetus auratus)	Pulmonary macrophages
Human (Homo sapiens)/Rat (Rattus norvegicus)	Pulmonary microvascular endothelial cells
Mouse (Mus musculus)	PyMT cells
Mouse (Mus musculus)	RAW 264.7 cells
Mouse (Mus musculus)	RAW 264.7 osteoclast cells
Human (Homo sapiens)	RC-124 cells
Human (Homo sapiens)	RCM-1 cells
Human (Homo sapiens)	RDX2C2 cells
Rat (Rattus norvegicus)	REF52 cells
Human (Homo sapiens)	REN cells
Rat (Rattus norvegicus)	RGM-1 cells
Human (Homo sapiens)	RH1 cells
Mouse (Mus musculus)	RLE-6TN cells
Human (Homo sapiens)	RMG-1 cells
Human (Homo sapiens)	RPE1 cells
Human (Homo sapiens)	RT4 cells
Human (Homo sapiens)	Raji cells
Rat (Rattus norvegicus)	Rat brain microvascular endothelial cells (RBMVECs)
Rat (Rattus norvegicus)	Rat embryonic fibroblasts (REFs)
Rat (Rattus norvegicus)	Rat hepatoma cells (H4)
Rat (Rattus norvegicus)	Rat neuroblastoma cells (B35)
Rat (Rattus norvegicus)	Rat-2 cells
Camel/Chicken (Gallus gallus)/Horse (Equus caballus)/Human (Homo sapiens)/Mouse (Mus musculus) (BALB/c)/Rabbit (Oryctolagus cuniculus)/Rat (Rattus norvegicus)	Red blood cells
Chicken (Gallus gallus)	Red blood cells (above the nucleus)
Human (Homo sapiens)	Renal carcinoma cells
Mouse (Mus musculus)	Retinal ganglion cells (RGCs)
Guinea pig (Cavia porcellus)	Retinal neurons (bipolar and amacrine cells)
Cattle (Bos taurus)	Retinal pericytes
Human (Homo sapiens)	Retinal pigment epithelial cells
Mouse (Mus musculus)	S180 cells
Human (Homo sapiens)	S277 cells
Human (Homo sapiens)	S747 cells
Human (Homo sapiens)	S748 cells
Human (Homo sapiens)	SBCl2 cells
Human (Homo sapiens)	SCC-15 cells
Human (Homo sapiens)	SCC-4 cells
Human (Homo sapiens)	SCC-6 cells
Human (Homo sapiens)	SH-SY5Y cells
Human (Homo sapiens)	SK-HEP-1 cells
Human (Homo sapiens)	SK-Mel-2 cells
Human (Homo sapiens)	SKBR-3 cells
Human (Homo sapiens)	SKMEL-100 cells
Human (Homo sapiens)	SKOV-3 cells
Human (Homo sapiens)	SKOV3-CisR cells
Human (Homo sapiens)	SMMC-7721 cells
Mouse (Mus musculus)	SNKG8 cells
Human (Homo sapiens)	SV-HUC-1 cells
Mouse (Mus musculus)	SV-T2 fibroblasts
Human (Homo sapiens)	SW-13 cells
Human (Homo sapiens)	SW48 cells
Human (Homo sapiens)	SW480 cells
Human (Homo sapiens)	SW620 cells
Human (Homo sapiens)	SW780 cells
Human (Homo sapiens)	SaOS-2 cells
Human (Homo sapiens)	Schlemm's canal cells
Human (Homo sapiens)	SiHa cells
Cattle (Bos taurus)	Single chondrocyte (Bovine distal metatarsal articular cartilage)
Cane toad (Bufo marinus)	Single smooth muscle cell
Human (Homo sapiens)/Mouse (Mus musculus)	Skin fibroblasts
Human (Homo sapiens)	Small airway epithelial cells (SAECs)
Mouse (Mus musculus)	Sox2⁺ MB cells
Cattle (Bos taurus)	Sperm
Rat (Rattus norvegicus)	Spinal cord neurons
Mouse (Mus musculus)	Spleen lymphocytes
Human (Homo sapiens)	Squamous cells
Human (Homo sapiens)	Stomach cells
Mouse (Mus musculus)	Swiss 3T3 fibroblasts
Human (Homo sapiens)	Synovium-derived stem cells (SDSCs)
Human (Homo sapiens)	T24 cells
Human (Homo sapiens)	T47D cells
Human (Homo sapiens)	THLE-3 cells
Human (Homo sapiens)	THP-1 cells
Human (Homo sapiens)	TIG-1 cells
Human (Homo sapiens)	TMD cells
Mouse (Mus musculus)	TNGA mESCs
Human (Homo sapiens)	TP366 cells
Human (Homo sapiens)	TP98G cells
Human (Homo sapiens)	Tendon internal fibroblasts
Human (Homo sapiens)	Terme uterine smooth muscle cells
Rat (Rattus norvegicus)	The soma of dorsal root ganglia (DRG) neurons
Mouse (Mus musculus)	Thoracic aortic endothelial cells
Mouse (Mus musculus)	Thymocytes
Human (Homo sapiens)	Tongue squamous cell carcinoma cells
Mouse (Mus musculus)	Tooth mesenchymal cells
Human (Homo sapiens)	Trabecular meshwork cells
Pig (Sus scrofa)	Tracheal smooth muscle cells
Dog (Canis familiaris)	Transformed Madin-Darby canine kidney cells (MDCKF cells)
Rat (Rattus norvegicus)	Triton-treated left ventricular myocytes
Mouse (Mus musculus)	Trophoblast
Pig (Sus scrofa)	Trophoblast derived cells
Human (Homo sapiens)	Tumor cells
Human (Homo sapiens)	U118-MG cells
Human (Homo sapiens)	U138 cells
Human (Homo sapiens)	U2OS cells
Human (Homo sapiens)	U373 MG cells
Human (Homo sapiens)	U87 cells
Human (Homo sapiens)	U937 cells
Human (Homo sapiens)	UIA-MM8 cells
Human (Homo sapiens)	UM-SCC-1 cells
Human (Homo sapiens)	UM1 cells
Human (Homo sapiens)	UM2 cells
Human (Homo sapiens)	UT-SCC38 cells
Human (Homo sapiens)	Umbilical cord blood-derived endothelial cells
Pig (Sus scrofa)	Urinary bladder smooth muscle cells
Mouse (Mus musculus)	V6.5 cells
Human (Homo sapiens)/Pig (Sus scrofa)/Sheep (Ovis aries)	Valvular interstitial cells (VICs)
Mouse (Mus musculus)	Vascular endothelial cells
Crab-eating macaque (Macaca fascicularis)/Human (Homo sapiens)/Monkey/Rabbit (Oryctolagus cuniculus)/Rat (Rattus norvegicus)	Vascular smooth muscle cells (VSMCs)
Rat (Rattus norvegicus)	Ventricular myocytes
African green monkey (Cercopitecus aethiops)/Monkey	Vero cells
Green monkey (Chlorocebus sabaeus)	Vero cells (cell-free reconstituted nuclei with docked herpes simplex type 1 (HSV-1) capsids)
Rat (Rattus norvegicus)	WB-F344 cells
Rat (Rattus norvegicus)	WB-ras cells
Human (Homo sapiens)	WI-38 cells
Human (Homo sapiens)	WM115 cells
Human (Homo sapiens)	WM175 cells
Human (Homo sapiens)	WM239A cells
Human (Homo sapiens)	WM266-4 cells
Human (Homo sapiens)	WM35 cells
Human (Homo sapiens)	WPMY-1 cells
Human (Homo sapiens)	Wharton's jelly cells
Human (Homo sapiens)	Wharton's jelly mesenchymal stem cells
Rat (Rattus norvegicus)	White matter-derived microglia
Human (Homo sapiens)	Whole oocytes (ooplasm + ZP)
African clawed frog (Xenopus laevis)	XTH-2 cells
Human (Homo sapiens)	YSE2 cells
Mouse (Mus musculus)	bEnd.3 cells
Human (Homo sapiens)	hCMEC/D3 cells
Human (Homo sapiens)	hFOB 1.19 cells
Human (Homo sapiens)	hTERT-HME1 cells
Human (Homo sapiens)	hTERT-RPE1 cells

## Sheet: DE analysis
Supplementary Table 3 Differential expression analysis. Related to Figure 4
Cell line 1	Cell line 2	Related article
HCCLM3	HL-7702	33135693
SMMC-7721	HL-7702	33135693
HepG2	L02	31528212
HCCLM3	HUH-7	26168746
MDA-MB-231	MCF-10A	32548118
MCF-7	MCF-10A	32548118
T47D	MCF-10A	31561319
HEK293	MCF-10A	28667516
MCF-7	HeLa	24619812
HT-29	MCF-7	32733047
MCF-10A	WI-38	32742487
A549	WI-38	32742487
H1299	WI-38	32742487
H23	A549	25450981
T24	RT4	32120859
253J	SW780	32120859
T24	SW780	32120859
253J	RT4	32120859
253J	5637	32120859
MCF-7	HUVEC	29137794
K562	HUVEC	32463051
HT-1080	HUVEC	26874250
HUH-7	HUVEC	26874250
HL-60	K562	25411722
PC-3	WPMY-1	28899829
PC-3	BPH-1	23280481
LNCaP	BPH-1	23280481
LNCaP	PC-3	31547397
HeyA8	Hey	23056368
A375	WM35	22038077
HEK293T	MG-63	29755599
SH-SY5Y	MG-63	29755599
MG-63	SaOS-2	23357373
HT-1080	MRC-5	24530505
HCT15	SW620	36291838
SW620	SW480	26086957
AsPC-1	BxPC-3	34987950
AsPC-1	MIA-PaCa-2	34987950
MPP89	Met5A	35237573

## Sheet: Gene description
Supplementary Table 4 Description of identified candidate genes indicative of cell mechanics. Related to Figure 4
Ensembl gene ID	Gene name	Description	Summary	Number of comparisions support
ENSG00000087086	FTL	Ferritin light chain	This gene encodes the light subunit of the ferritin protein. Ferritin is the major intracellular iron storage protein in prokaryotes and eukaryotes. It is composed of 24 subunits of the heavy and light ferritin chains. Variation in ferritin subunit composition may affect the rates of iron uptake and release in different tissues. A major function of ferritin is the storage of iron in a soluble and…	36
ENSG00000144959	NCEH1	Neutral cholesterol ester hydrolase 1	Predicted to enable hydrolase activity. Predicted to be involved in ether lipid metabolic process. Predicted to act upstream of or within SMAD protein signal transduction; protein dephosphorylation; and xenobiotic metabolic process. Located in membrane. [provided by Alliance of Genome Resources, Apr 2022]	36
ENSG00000070404	FSTL3	Follistatin like 3	Follistatin-like 3 is a secreted glycoprotein of the follistatin-module-protein family. It may have a role in leukemogenesis. [provided by RefSeq, Jul 2008].	35
ENSG00000103257	SLC7A5	Solute carrier family 7 member 5	Enables L-leucine transmembrane transporter activity; L-tryptophan transmembrane transporter activity; and thyroid hormone transmembrane transporter activity. Involved in carboxylic acid transport; thyroid hormone transport; and xenobiotic transport. Located in cytosol; intracellular membrane-bounded organelle; and plasma membrane. Is integral component of membrane. Part of amino acid transport c…	35
ENSG00000142089	IFITM3	Interferon induced transmembrane protein 3	Interferon-induced transmembrane (IFITM) proteins are a family of interferon induced antiviral proteins. The family contains five members, including IFITM1, IFITM2 and IFITM3 and belong to the CD225 superfamily. The protein encoded by this gene restricts cellular entry by diverse viral pathogens, such as influenza A virus, Ebola virus and Sars-CoV-2. [provided by RefSeq, Nov 2021].	35
ENSG00000142871	CCN1	Cellular communication network factor 1	The secreted protein encoded by this gene is growth factor-inducible and promotes the adhesion of endothelial cells. The encoded protein interacts with several integrins and with heparan sulfate proteoglycan. This protein also plays a role in cell proliferation, differentiation, angiogenesis, apoptosis, and extracellular matrix formation. [provided by RefSeq, Sep 2011].	35
ENSG00000161714	PLCD3	Phospholipase c delta 3	This gene encodes a member of the phospholipase C family, which catalyze the hydrolysis of phosphatidylinositol 4,5-bisphosphate to generate the second messengers diacylglycerol and inositol 1,4,5-trisphosphate (IP3). Diacylglycerol and IP3 mediate a variety of cellular responses to extracellular stimuli by inducing protein kinase C and increasing cytosolic Ca(2+) concentrations. This enzyme loca…	35
ENSG00000162073	PAQR4	Progestin and adipoq receptor family member 4	Predicted to enable signaling receptor activity. Predicted to be integral component of membrane. [provided by Alliance of Genome Resources, Apr 2022]	35
ENSG00000166165	CKB	Creatine kinase b	The protein encoded by this gene is a cytoplasmic enzyme involved in energy homeostasis. The encoded protein reversibly catalyzes the transfer of phosphate between ATP and various phosphogens such as creatine phosphate. It acts as a homodimer in brain as well as in other tissues, and as a heterodimer with a similar muscle isozyme in heart. The encoded protein is a member of the ATP:guanido phosph…	35
ENSG00000064666	CNN2	Calponin 2	The protein encoded by this gene, which can bind actin, calmodulin, troponin C, and tropomyosin, may function in the structural organization of actin filaments. The encoded protein could play a role in smooth muscle contraction and cell adhesion. Several pseudogenes of this gene have been identified, and are present on chromosomes 1, 2, 3, 6, 9, 11, 13, 15, 16, 21 and 22. Alternative splicing res…	34
ENSG00000064961	HMG20B	High mobility group 20b	Predicted to enable DNA binding activity. Predicted to be involved in regulation of gene expression. Predicted to act upstream of or within negative regulation of protein sumoylation; positive regulation of neuron differentiation; and skeletal muscle cell differentiation. Located in nuclear body. [provided by Alliance of Genome Resources, Apr 2022]	34
ENSG00000080345	RIF1	Replication timing regulatory factor 1	This gene encodes a protein that shares homology with the yeast teleomere binding protein, Rap1 interacting factor 1. This protein localizes to aberrant telomeres may be involved in DNA repair. Alternate splicing results in multiple transcript variants. [provided by RefSeq, Apr 2010].	34
ENSG00000082014	SMARCD3	Swi/snf related, matrix associated, actin dependent regulator of chromatin, subfamily d, member 3	The protein encoded by this gene is a member of the SWI/SNF family of proteins, whose members display helicase and ATPase activities and which are thought to regulate transcription of certain genes by altering the chromatin structure around those genes. The encoded protein is part of the large ATP-dependent chromatin remodeling complex SNF/SWI and has sequence similarity to the yeast Swp73 protei…	34
ENSG00000085491	SLC25A24	Solute carrier family 25 member 24	This gene encodes a carrier protein that transports ATP-Mg exchanging it for phosphate. Multiple transcript variants encoding different isoforms have been found for this gene. [provided by RefSeq, May 2012].	34
ENSG00000100644	HIF1A	Hypoxia inducible factor 1 subunit alpha	This gene encodes the alpha subunit of transcription factor hypoxia-inducible factor-1 (HIF-1), which is a heterodimer composed of an alpha and a beta subunit. HIF-1 functions as a master regulator of cellular and systemic homeostatic response to hypoxia by activating transcription of many genes, including those involved in energy metabolism, angiogenesis, apoptosis, and other genes whose protein…	34
ENSG00000103187	COTL1	Coactosin like f-actin binding protein 1	This gene encodes one of the numerous actin-binding proteins which regulate the actin cytoskeleton. This protein binds F-actin, and also interacts with 5-lipoxygenase, which is the first committed enzyme in leukotriene biosynthesis. Although this gene has been reported to map to chromosome 17 in the Smith-Magenis syndrome region, the best alignments for this gene are to chromosome 16. The Smith-M…	34
ENSG00000106330	MOSPD3	Motile sperm domain containing 3	This gene encodes a multi-pass membrane protein with a major sperm protein (MSP) domain. The deletion of a similar mouse gene is associated with defective cardiac development and neonatal lethality. Alternate transcriptional splice variants, encoding different isoforms, have been described. [provided by RefSeq, Jul 2008].	34
ENSG00000114554	PLXNA1	Plexin a1	Predicted to enable semaphorin receptor activity. Predicted to be involved in several processes, including generation of neurons; regulation of GTPase activity; and regulation of cell shape. Predicted to act upstream of or within dichotomous subdivision of terminal units involved in salivary gland branching; neuron projection morphogenesis; and regulation of smooth muscle cell migration. Located …	34
ENSG00000115129	TP53I3	Tumor protein p53 inducible protein 3	The protein encoded by this gene is similar to oxidoreductases, which are enzymes involved in cellular responses to oxidative stresses and irradiation. This gene is induced by the tumor suppressor p53 and is thought to be involved in p53-mediated cell death. It contains a p53 consensus binding site in its promoter region and a downstream pentanucleotide microsatellite sequence. P53 has been shown…	34
ENSG00000130005	GAMT	Guanidinoacetate n-methyltransferase	The protein encoded by this gene is a methyltransferase that converts guanidoacetate to creatine, using S-adenosylmethionine as the methyl donor. Defects in this gene have been implicated in neurologic syndromes and muscular hypotonia, probably due to creatine deficiency and accumulation of guanidinoacetate in the brain of affected individuals. Two transcript variants encoding different isoforms …	34
ENSG00000130766	SESN2	Sestrin 2	This gene encodes a member of the sestrin family of PA26-related proteins. The encoded protein may function in the regulation of cell growth and survival. This protein may be involved in cellular response to different stress conditions. [provided by RefSeq, Jul 2008].	34
ENSG00000135916	ITM2C	Integral membrane protein 2c	Enables amyloid-beta binding activity. Involved in negative regulation of neuron projection development and neuron differentiation. Located in several cellular components, including Golgi apparatus; lysosome; and perinuclear region of cytoplasm. [provided by Alliance of Genome Resources, Apr 2022]	34
ENSG00000150093	ITGB1	Integrin subunit beta 1	Integrins are heterodimeric proteins made up of alpha and beta subunits. At least 18 alpha and 8 beta subunits have been described in mammals. Integrin family members are membrane receptors involved in cell adhesion and recognition in a variety of processes including embryogenesis, hemostasis, tissue repair, immune response and metastatic diffusion of tumor cells. This gene encodes a beta subunit…	34
ENSG00000160789	LMNA	Lamin a/c	The protein encoded by this gene is part of the nuclear lamina, a two-dimensional matrix of proteins located next to the inner nuclear membrane. The lamin family of proteins make up the matrix and are highly conserved in evolution. During mitosis, the lamina matrix is reversibly disassembled as the lamin proteins are phosphorylated. Lamin proteins are thought to be involved in nuclear stability, …	34
ENSG00000162076	FLYWCH2	Flywch family member 2	Enables RNA binding activity. [provided by Alliance of Genome Resources, Apr 2022]	34
ENSG00000163050	COQ8A	Coenzyme q8a	This gene encodes a mitochondrial protein similar to yeast ABC1, which functions in an electron-transferring membrane protein complex in the respiratory chain. It is not related to the family of ABC transporter proteins. Expression of this gene is induced by the tumor suppressor p53 and in response to DNA damage, and inhibiting its expression partially suppresses p53-induced apoptosis. Alternativ…	34
ENSG00000164327	RICTOR	Rptor independent companion of mtor complex 2	RICTOR and MTOR (FRAP1; MIM 601231) are components of a protein complex that integrates nutrient- and growth factor-derived signals to regulate cell growth (Sarbassov et al., 2004 [PubMed 15268862]).[supplied by OMIM, Mar 2008].	34
ENSG00000166228	PCBD1	Pterin-4 alpha-carbinolamine dehydratase 1	This gene encodes a member of the pterin-4-alpha-carbinolamine dehydratase family. The encoded protein has been identified as a moonlighting protein based on its ability to perform mechanistically distinct functions. The encoded protein functions as both a dehydratase involved in tetrahydrobiopterin biosynthesis, and as a cofactor for HNF1A-dependent transcription. A deficiency of this enzyme lea…	34
ENSG00000198467	TPM2	Tropomyosin 2	This gene encodes beta-tropomyosin, a member of the actin filament binding protein family, and mainly expressed in slow, type 1 muscle fibers. Mutations in this gene can alter the expression of other sarcomeric tropomyosin proteins, and cause cap disease, nemaline myopathy and distal arthrogryposis syndromes. Alternatively spliced transcript variants encoding different isoforms have been found fo…	34
ENSG00000198862	LTN1	Listerin e3 ubiquitin protein ligase 1	Like most RING finger proteins, LTN1 functions as an E3 ubiquitin ligase (Chu et al., 2009 [PubMed 19196968]).[supplied by OMIM, Nov 2010].	34
ENSG00000247092	SNHG10	Small nucleolar rna host gene 10	This gene is small nucleolar RNA host gene 10 and represents a non-protein coding RNA. Alternatively spliced transcript variants have been found for this gene. [provided by RefSeq, Jan 2013].	34
ENSG00000013364	MVP	Major vault protein	This gene encodes the major component of the vault complex. Vaults are multi-subunit ribonucleoprotein structures that may be involved in nucleo-cytoplasmic transport. The encoded protein may play a role in multiple cellular processes by regulating the MAP kinase, JAK/STAT and phosphoinositide 3-kinase/Akt signaling pathways. The encoded protein also plays a role in multidrug resistance, and expr…	33
ENSG00000061938	TNK2	Tyrosine kinase non receptor 2	This gene encodes a tyrosine kinase that binds Cdc42Hs in its GTP-bound form and inhibits both the intrinsic and GTPase-activating protein (GAP)-stimulated GTPase activity of Cdc42Hs. This binding is mediated by a unique sequence of 47 amino acids C-terminal to an SH3 domain. The protein may be involved in a regulatory mechanism that sustains the GTP-bound active form of Cdc42Hs and which is dire…	33
ENSG00000075618	FSCN1	Fascin actin-bundling protein 1	This gene encodes a member of the fascin family of actin-binding proteins. Fascin proteins organize F-actin into parallel bundles, and are required for the formation of actin-based cellular protrusions. The encoded protein plays a critical role in cell migration, motility, adhesion and cellular interactions. Expression of this gene is known to be regulated by several microRNAs, and overexpression…	33
ENSG00000088826	SMOX	Spermine oxidase	Polyamines are ubiquitous polycationic alkylamines which include spermine, spermidine, putrescine, and agmatine. These molecules participate in a broad range of cellular functions which include cell cycle modulation, scavenging reactive oxygen species, and the control of gene expression. These molecules also play important roles in neurotransmission through their regulation of cell-surface recept…	33
ENSG00000099385	BCL7C	Baf chromatin remodeling complex subunit bcl7c	This gene is identified by the similarity of its product to the N-terminal region of BCL7A protein. The BCL7A protein is encoded by the gene known to be directly involved in a three-way gene translocation in a Burkitt lymphoma cell line. The function of this gene has not yet been determined. Two transcript variants encoding different isoforms have been found for this gene. [provided by RefSeq, No…	33
ENSG00000103145	HCFC1R1	Host cell factor c1 regulator 1	Located in nucleoplasm. [provided by Alliance of Genome Resources, Apr 2022]	33
ENSG00000105655	ISYNA1	Inositol-3-phosphate synthase 1	This gene encodes an inositol-3-phosphate synthase enzyme. The encoded protein plays a critical role in the myo-inositol biosynthesis pathway by catalyzing the rate-limiting conversion of glucose 6-phosphate to myoinositol 1-phosphate. Alternatively spliced transcript variants encoding multiple isoforms have been observed for this gene, and a pseudogene of this gene is located on the short arm of…	33
ENSG00000117143	UAP1	Udp-n-acetylglucosamine pyrophosphorylase 1	Enables identical protein binding activity. Predicted to be involved in UDP-N-acetylglucosamine biosynthetic process. Located in cytosol; nucleoplasm; and plasma membrane. [provided by Alliance of Genome Resources, Apr 2022]	33
ENSG00000120129	DUSP1	Dual specificity phosphatase 1	The protein encoded by this gene is a phosphatase with dual specificity for tyrosine and threonine. The encoded protein can dephosphorylate MAP kinase MAPK1/ERK2, which results in its involvement in several cellular processes. This protein appears to play an important role in the human cellular response to environmental stress as well as in the negative regulation of cellular proliferation. Final…	33
ENSG00000120885	CLU	Clusterin	The protein encoded by this gene is a secreted chaperone that can under some stress conditions also be found in the cell cytosol. It has been suggested to be involved in several basic biological events such as cell death, tumor progression, and neurodegenerative disorders. Alternate splicing results in both coding and non-coding variants.[provided by RefSeq, May 2011].	33
ENSG00000130511	SSBP4	Single stranded dna binding protein 4	Predicted to enable single-stranded DNA binding activity. Predicted to be involved in positive regulation of transcription by RNA polymerase II. Predicted to be integral component of membrane. Predicted to be active in nucleus. [provided by Alliance of Genome Resources, Apr 2022]	33
ENSG00000130529	TRPM4	Transient receptor potential cation channel subfamily m member 4	The protein encoded by this gene is a calcium-activated nonselective ion channel that mediates transport of monovalent cations across membranes, thereby depolarizing the membrane. The activity of the encoded protein increases with increasing intracellular calcium concentration, but this channel does not transport calcium. [provided by RefSeq, Mar 2016].	33
ENSG00000130827	PLXNA3	Plexin a3	This gene encodes a member of the plexin class of proteins. The encoded protein is a class 3 semaphorin receptor, and may be involved in cytoskeletal remodeling and as well as apoptosis. Studies of a similar gene in zebrafish suggest that it is important for axon pathfinding in the developing nervous system. This gene may be associated with tumor progression. [provided by RefSeq, Aug 2013].	33
ENSG00000136153	LMO7	Lim domain 7	This gene encodes a protein containing a calponin homology (CH) domain, a PDZ domain, and a LIM domain, and may be involved in protein-protein interactions. Several alternatively spliced transcript variants encoding different isoforms have been found for this gene, however, the full-length nature of some variants is not known. [provided by RefSeq, Jan 2009].	33
ENSG00000143878	RHOB	Ras homolog family member b	Predicted to enable GTP binding activity; GTPase activity; and protein kinase binding activity. Involved in several processes, including cellular response to hydrogen peroxide; cellular response to ionizing radiation; and regulation of cell migration. Located in cleavage furrow and endosome membrane. Biomarker of breast cancer. [provided by Alliance of Genome Resources, Apr 2022]	33
ENSG00000160226	CFAP410	Cilia and flagella associated protein 410	Four alternatively spliced transcript variants encoding four different isoforms have been found for this nuclear gene. All isoforms contain leucine-rich repeats. Three of these isoforms are mitochondrial proteins and one of them lacks the target peptide, so is not located in mitochondrion. This gene is down-regulated in Down syndrome (DS) brain, which may represent mitochondrial dysfunction in DS…	33
ENSG00000164050	PLXNB1	Plexin b1	Enables semaphorin receptor activity. Involved in several processes, including negative regulation of cell adhesion; regulation of cell shape; and semaphorin-plexin signaling pathway. Is integral component of plasma membrane. Part of semaphorin receptor complex. [provided by Alliance of Genome Resources, Apr 2022]	33
ENSG00000164134	NAA15	N-alpha-acetyltransferase 15, nata auxiliary subunit	N-alpha-acetylation is among the most common post-translational protein modifications in eukaryotic cells. This process involves the transfer of an acetyl group from acetyl-coenzyme A to the alpha-amino group on a nascent polypeptide and is essential for normal cell function. This gene encodes the auxillary subunit of the N-terminal acetyltransferase A (NatA) complex. [provided by RefSeq, Jan 201…	33
ENSG00000165410	CFL2	Cofilin 2	This gene encodes an intracellular protein that is involved in the regulation of actin-filament dynamics. This protein is a major component of intranuclear and cytoplasmic actin rods. It can bind G- and F-actin in a 1:1 ratio of cofilin to actin, and it reversibly controls actin polymerization and depolymerization in a pH-dependent manner. Mutations in this gene cause nemaline myopathy type 7, a …	33
ENSG00000166710	B2M	Beta-2-microglobulin	This gene encodes a serum protein found in association with the major histocompatibility complex (MHC) class I heavy chain on the surface of nearly all nucleated cells. The protein has a predominantly beta-pleated sheet structure that can form amyloid fibrils in some pathological conditions. The encoded antimicrobial protein displays antibacterial activity in amniotic fluid. A mutation in this ge…	33
ENSG00000167513	CDT1	Chromatin licensing and dna replication factor 1	The protein encoded by this gene is involved in the formation of the pre-replication complex that is necessary for DNA replication. The encoded protein can bind geminin, which prevents replication and may function to prevent this protein from initiating replication at inappropriate origins. Phosphorylation of this protein by cyclin A-dependent kinases results in degradation of the protein. [provi…	33
ENSG00000167900	TK1	Thymidine kinase 1	The protein encoded by this gene is a cytosolic enzyme that catalyzes the addition of a gamma-phosphate group to thymidine. This creates dTMP and is the first step in the biosynthesis of dTTP, which is one component required for DNA replication. The encoded protein, whose levels fluctuate depending on the cell cycle stage, can act as a low activity dimer or a high activity tetramer. High levels o…	33
ENSG00000171130	ATP6V0E2	Atpase h+ transporting v0 subunit e2	Multisubunit vacuolar-type proton pumps, or H(+)-ATPases, acidify various intracellular compartments, such as vacuoles, clathrin-coated and synaptic vesicles, endosomes, lysosomes, and chromaffin granules. H(+)-ATPases are also found in plasma membranes of specialized cells, where they play roles in urinary acidification, bone resorption, and sperm maturation. Multiple subunits form H(+)-ATPases,…	33
ENSG00000171241	SHCBP1	Shc binding and spindle associated 1	Predicted to enable SH2 domain binding activity. Predicted to be involved in fibroblast growth factor receptor signaling pathway and regulation of neural precursor cell proliferation. Predicted to be located in cytoplasm; midbody; and spindle. [provided by Alliance of Genome Resources, Apr 2022]	33
ENSG00000172731	LRRC20	Leucine rich repeat containing 20	Not_available	33
ENSG00000181649	PHLDA2	Pleckstrin homology like domain family a member 2	This gene is located in a cluster of imprinted genes on chromosome 11p15.5, which is considered to be an important tumor suppressor gene region. Alterations in this region may be associated with the Beckwith-Wiedemann syndrome, Wilms tumor, rhabdomyosarcoma, adrenocortical carcinoma, and lung, ovarian, and breast cancer. This gene has been shown to be imprinted, with preferential expression from …	33
ENSG00000184232	OAF	Out at first homolog	Not_available	33
ENSG00000185022	MAFF	Maf bzip transcription factor f	The protein encoded by this gene is a basic leucine zipper (bZIP) transcription factor that lacks a transactivation domain. It is known to bind the US-2 DNA element in the promoter of the oxytocin receptor (OTR) gene and most likely heterodimerizes with other leucine zipper-containing proteins to enhance expression of the OTR gene during term pregnancy. The encoded protein can also form homodimer…	33
ENSG00000185189	NRBP2	Nuclear receptor binding protein 2	Predicted to enable protein serine/threonine kinase activity. Involved in negative regulation of macroautophagy. Predicted to be active in cytoplasm and endomembrane system. [provided by Alliance of Genome Resources, Apr 2022]	33
ENSG00000185347	TEDC1	Tubulin epsilon and delta complex 1	Predicted to be involved in positive regulation of smoothened signaling pathway. Predicted to be located in centriole and cilium. [provided by Alliance of Genome Resources, Apr 2022]	33
ENSG00000185551	NR2F2	Nuclear receptor subfamily 2 group f member 2	This gene encodes a member of the steroid thyroid hormone superfamily of nuclear receptors. The encoded protein is a ligand inducible transcription factor that is involved in the regulation of many different genes. Alternate splicing results in multiple transcript variants. [provided by RefSeq, Mar 2010].	33
ENSG00000185883	ATP6V0C	Atpase h+ transporting v0 subunit c	This gene encodes a component of vacuolar ATPase (V-ATPase), a multisubunit enzyme that mediates acidification of eukaryotic intracellular organelles. V-ATPase dependent organelle acidification is necessary for such intracellular processes as protein sorting, zymogen activation, receptor-mediated endocytosis, and synaptic vesicle proton gradient generation. V-ATPase is composed of a cytosolic V1 …	33
ENSG00000187608	ISG15	Isg15 ubiquitin like modifier	The protein encoded by this gene is a ubiquitin-like protein that is conjugated to intracellular target proteins upon activation by interferon-alpha and interferon-beta. Several functions have been ascribed to the encoded protein, including chemotactic activity towards neutrophils, direction of ligated target proteins to intermediate filaments, cell-to-cell signaling, and antiviral activity durin…	33
ENSG00000197329	PELI1	Pellino e3 ubiquitin protein ligase 1	Enables ubiquitin protein ligase activity. Involved in several processes, including negative regulation of necroptotic process; protein polyubiquitination; and response to lipopolysaccharide. Predicted to be located in cytosol. [provided by Alliance of Genome Resources, Apr 2022]	33
ENSG00000224578	HNRNPA1L3	Heterogeneous nuclear ribonucleoprotein a1 like 3	Predicted to enable RNA binding activity. Predicted to be involved in RNA splicing and mRNA processing. Predicted to be located in cytoplasm and nucleus. [provided by Alliance of Genome Resources, Apr 2022]	33
ENSG00000225663	MCRIP1	Mapk regulated corepressor interacting protein 1	Involved in regulation of epithelial to mesenchymal transition. Located in cytoplasmic stress granule and nucleus. [provided by Alliance of Genome Resources, Apr 2022]	33
ENSG00000251562	MALAT1	Metastasis associated lung adenocarcinoma transcript 1	This gene produces a precursor transcript from which a long non-coding RNA is derived by RNase P cleavage of a tRNA-like small ncRNA (known as mascRNA) from its 3' end. The resultant mature transcript lacks a canonical poly(A) tail but is instead stabilized by a 3' triple helical structure. This transcript is retained in the nucleus where it is thought to form molecular scaffolds for ribonucleopr…	33
ENSG00000253368	TRNP1	Tmf1 regulated nuclear protein 1	Predicted to enable DNA binding activity. Predicted to be involved in several processes, including cerebellar cortex morphogenesis; neural precursor cell proliferation; and regulation of cell population proliferation. Predicted to be active in nucleus. Predicted to colocalize with euchromatin. [provided by Alliance of Genome Resources, Apr 2022]	33
ENSG00000288825	H2AC18	H2a clustered histone 18	Histones are basic nuclear proteins that are responsible for the nucleosome structure of the chromosomal fiber in eukaryotes. Two molecules of each of the four core histones (H2A, H2B, H3, and H4) form an octamer, around which approximately 146 bp of DNA is wrapped in repeating units, called nucleosomes. The linker histone, H1, interacts with linker DNA between nucleosomes and functions in the co…	33
ENSG00000005206	SPPL2B	Signal peptide peptidase like 2b	This gene encodes a member of the GXGD family of aspartic proteases. The GXGD proteases are transmembrane proteins with two conserved catalytic motifs localized within the membrane-spanning regions. This enzyme localizes to endosomes, lysosomes, and the plasma membrane. It cleaves the transmembrane domain of tumor necrosis factor alpha to release the intracellular domain, which triggers cytokine …	32
ENSG00000007255	TRAPPC6A	Trafficking protein particle complex subunit 6a	This gene encodes a component of the trafficking protein particle complex, which tethers transport vesicles to the cis-Golgi membrane. Loss of expression of the related gene in mouse affects coat and eye pigmentation, suggesting that the encoded protein may be involved in melanosome biogenesis. Alternatively spliced transcript variants encoding multiple isoforms have been observed for this gene. …	32
ENSG00000008283	CYB561	Cytochrome b561	Predicted to enable transmembrane monodehydroascorbate reductase activity. Predicted to be involved in ascorbate homeostasis. Predicted to be located in chromaffin granule membrane. Predicted to be active in lysosomal membrane. [provided by Alliance of Genome Resources, Apr 2022]	32
ENSG00000011422	PLAUR	Plasminogen activator, urokinase receptor	This gene encodes the receptor for urokinase plasminogen activator and, given its role in localizing and promoting plasmin formation, likely influences many normal and pathological processes related to cell-surface plasminogen activation and localized degradation of the extracellular matrix. It binds both the proprotein and mature forms of urokinase plasminogen activator and permits the activatio…	32
ENSG00000047346	FAM214A	Atos homolog A	Not_available	32
ENSG00000049449	RCN1	Reticulocalbin 1	Reticulocalbin 1 is a calcium-binding protein located in the lumen of the ER. The protein contains six conserved regions with similarity to a high affinity Ca(+2)-binding motif, the EF-hand. High conservation of amino acid residues outside of these motifs, in comparison to mouse reticulocalbin, is consistent with a possible biochemical function besides that of calcium binding. In human endothelia…	32
ENSG00000050344	NFE2L3	Nfe2 like bzip transcription factor 3	This gene encodes a member of the cap 'n' collar basic-region leucine zipper family of transcription factors. The encoded protein heterodimerizes with small musculoaponeurotic fibrosarcoma factors to bind antioxidant response elements in target genes. This protein is a membrane bound glycoprotein that is targeted to the endoplasmic reticulum and the nuclear envelope. Pseudogenes of this gene are …	32
ENSG00000065054	SLC9A3R2	Nherf family pdz scaffold protein 2	This gene encodes a member of the NHERF family of PDZ scaffolding proteins. These proteins mediate many cellular processes by binding to and regulating the membrane expression and protein-protein interactions of membrane receptors and transport proteins. The encoded protein plays a role in intestinal sodium absorption by regulating the activity of the sodium/hydrogen exchanger 3, and may also reg…	32
ENSG00000077348	EXOSC5	Exosome component 5	Predicted to enable RNA binding activity. Involved in DNA deamination and exonucleolytic catabolism of deadenylated mRNA. Acts upstream of or within defense response to virus. Located in nucleolus; nucleoplasm; and transcriptionally active chromatin. Part of exosome (RNase complex). [provided by Alliance of Genome Resources, Apr 2022]	32
ENSG00000079616	KIF22	Kinesin family member 22	The protein encoded by this gene is a member of the kinesin-like protein family. The family members are microtubule-dependent molecular motors that transport organelles within cells and move chromosomes during cell division. The C-terminal half of this protein has been shown to bind DNA. Studies with the Xenopus homolog suggests its essential role in metaphase chromosome alignment and maintenance…	32
ENSG00000091409	ITGA6	Integrin subunit alpha 6	The gene encodes a member of the integrin alpha chain family of proteins. Integrins are heterodimeric integral membrane proteins composed of an alpha chain and a beta chain that function in cell surface adhesion and signaling. The encoded preproprotein is proteolytically processed to generate light and heavy chains that comprise the alpha 6 subunit. This subunit may associate with a beta 1 or bet…	32
ENSG00000092964	DPYSL2	Dihydropyrimidinase like 2	This gene encodes a member of the collapsin response mediator protein family. Collapsin response mediator proteins form homo- and hetero-tetramers and facilitate neuron guidance, growth and polarity. The encoded protein promotes microtubule assembly and is required for Sema3A-mediated growth cone collapse, and also plays a role in synaptic signaling through interactions with calcium channels. Thi…	32
ENSG00000096060	FKBP5	Fkbp prolyl isomerase 5	The protein encoded by this gene is a member of the immunophilin protein family, which play a role in immunoregulation and basic cellular processes involving protein folding and trafficking. This encoded protein is a cis-trans prolyl isomerase that binds to the immunosuppressants FK506 and rapamycin. It is thought to mediate calcineurin inhibition. It also interacts functionally with mature heter…	32
ENSG00000100097	LGALS1	Galectin 1	The galectins are a family of beta-galactoside-binding proteins implicated in modulating cell-cell and cell-matrix interactions. This gene product may act as an autocrine negative growth factor that regulates cell proliferation. [provided by RefSeq, Jul 2008].	32
ENSG00000100889	PCK2	Phosphoenolpyruvate carboxykinase 2, mitochondrial	This gene encodes a mitochondrial enzyme that catalyzes the conversion of oxaloacetate to phosphoenolpyruvate in the presence of guanosine triphosphate (GTP). A cytosolic form of this protein is encoded by a different gene and is the key enzyme of gluconeogenesis in the liver. Alternatively spliced transcript variants have been described. [provided by RefSeq, Apr 2014].	32
ENSG00000102081	FMR1	Fragile x messenger ribonucleoprotein 1	The protein encoded by this gene binds RNA and is associated with polysomes. The encoded protein may be involved in mRNA trafficking from the nucleus to the cytoplasm. A trinucleotide repeat (CGG) in the 5' UTR is normally found at 6-53 copies, but an expansion to 55-230 repeats is the cause of fragile X syndrome. Expansion of the trinucleotide repeat may also cause one form of premature ovarian …	32
ENSG00000103005	USB1	U6 snrna biogenesis phosphodiesterase 1	This gene encodes a protein with several conserved domains, however, its exact function is not known. Mutations in this gene are associated with poikiloderma with neutropenia (PN), which shows phenotypic overlap with Rothmund-Thomson syndrome (RTS) caused by mutations in the RECQL4 gene. It is believed that this gene product interacts with RECQL4 protein via SMAD4 proteins, explaining the partial…	32
ENSG00000103495	MAZ	Myc associated zinc finger protein	Enables DNA-binding transcription factor activity, RNA polymerase II-specific and RNA polymerase II cis-regulatory region sequence-specific DNA binding activity. Involved in several processes, including regulation of gene expression; regulation of signal transduction; and transcription by RNA polymerase II. Predicted to be located in cytoplasm and nucleus. [provided by Alliance of Genome Resource…	32
ENSG00000104964	TLE5	Tle family member 5, transcriptional modulator	The protein encoded by this gene is similar in sequence to the amino terminus of Drosophila enhancer of split groucho, a protein involved in neurogenesis during embryonic development. The encoded protein, which belongs to the groucho/TLE family of proteins, can function as a homooligomer or as a heteroologimer with other family members to dominantly repress the expression of other family member g…	32
ENSG00000105339	DENND3	Denn domain containing 3	Enables guanyl-nucleotide exchange factor activity. Predicted to be involved in cellular protein catabolic process; endosome to lysosome transport; and regulation of Rab protein signal transduction. Predicted to be located in cytosol. Predicted to be active in cytoplasmic vesicle. [provided by Alliance of Genome Resources, Apr 2022]	32
ENSG00000105520	PLPPR2	Phospholipid phosphatase related 2	Predicted to enable lipid phosphatase activity and phosphatidate phosphatase activity. Predicted to be involved in phospholipid dephosphorylation; phospholipid metabolic process; and signal transduction. Predicted to be integral component of membrane. Predicted to be integral component of plasma membrane. [provided by Alliance of Genome Resources, Apr 2022]	32
ENSG00000105738	SIPA1L3	Signal induced proliferation associated 1 like 3	This gene belongs to the signal induced proliferation associated 1 family of genes, which encode GTPase-activating proteins specific for the GTP-binding protein Rap1. Rap1 has been implicated in regulation of cell adhesion, cell polarity, and organization of the cytoskeleton. Like other members of the family, the protein encoded by this gene contains RapGAP and PDZ domains. In addition, this prot…	32
ENSG00000105835	NAMPT	Nicotinamide phosphoribosyltransferase	This gene encodes a protein that catalyzes the condensation of nicotinamide with 5-phosphoribosyl-1-pyrophosphate to yield nicotinamide mononucleotide, one step in the biosynthesis of nicotinamide adenine dinucleotide. The protein belongs to the nicotinic acid phosphoribosyltransferase (NAPRTase) family and is thought to be involved in many important biological processes, including metabolism, st…	32
ENSG00000109062	SLC9A3R1	Nherf family pdz scaffold protein 1	This gene encodes a sodium/hydrogen exchanger regulatory cofactor. The protein interacts with and regulates various proteins including the cystic fibrosis transmembrane conductance regulator and G-protein coupled receptors such as the beta2-adrenergic receptor and the parathyroid hormone 1 receptor. The protein also interacts with proteins that function as linkers between integral membrane and cy…	32
ENSG00000111674	ENO2	Enolase 2	This gene encodes one of the three enolase isoenzymes found in mammals. This isoenzyme, a homodimer, is found in mature neurons and cells of neuronal origin. A switch from alpha enolase to gamma enolase occurs in neural tissue during development in rats and primates. [provided by RefSeq, Jul 2008].	32
ENSG00000111912	NCOA7	Nuclear receptor coactivator 7	Enables nuclear receptor binding activity and nuclear receptor coactivator activity. Involved in positive regulation of transcription by RNA polymerase II. Predicted to be active in nucleus. [provided by Alliance of Genome Resources, Apr 2022]	32
ENSG00000112742	TTK	Ttk protein kinase	This gene encodes a dual specificity protein kinase with the ability to phosphorylate tyrosine, serine and threonine. Associated with cell proliferation, this protein is essential for chromosome alignment at the centromere during mitosis and is required for centrosome duplication. It has been found to be a critical mitotic checkpoint protein for accurate segregation of chromosomes during mitosis.…	32
ENSG00000113810	SMC4	Structural maintenance of chromosomes 4	This gene belongs to the 'structural maintenance of chromosomes' (SMC) gene family. Members of this gene family play a role in two changes in chromosome structure during mitotic segregation of chromosomes- chromosome condensation and sister chromatid cohesion. The protein encoded by this gene is likely a subunit of the 13S condensin complex, which is involved in chromosome condensation. A pseudog…	32
ENSG00000119333	DYNC2I2	Dynein 2 intermediate chain 2	This gene encodes a member of the WD repeat protein family. WD repeats are minimally conserved regions of approximately 40 amino acids typically bracketed by gly-his and trp-asp (GH-WD), which may facilitate formation of heterotrimeric or multiprotein complexes. Members of this family are involved in a variety of cellular processes, including cell cycle progression, signal transduction, apoptosis…	32
ENSG00000121039	RDH10	Retinol dehydrogenase 10	This gene encodes a retinol dehydrogenase, which converts all-trans-retinol to all-trans-retinal, with preference for NADP as a cofactor. Studies in mice suggest that this protein is essential for synthesis of embryonic retinoic acid and is required for limb, craniofacial, and organ development. [provided by RefSeq, Dec 2011].	32
ENSG00000125148	MT2A	Metallothionein 2a	This gene is a member of the metallothionein family of genes. Proteins encoded by this gene family are low in molecular weight, are cysteine-rich, lack aromatic residues, and bind divalent heavy metal ions, altering the intracellular concentration of heavy metals in the cell. These proteins act as anti-oxidants, protect against hydroxyl free radicals, are important in homeostatic control of metal…	32
ENSG00000125170	DOK4	Docking protein 4	Predicted to be involved in positive regulation of MAPK cascade and transmembrane receptor protein tyrosine kinase signaling pathway. Predicted to act upstream of or within nervous system development. Predicted to be located in cytosol. Predicted to be active in cytoplasm. [provided by Alliance of Genome Resources, Apr 2022]	32
ENSG00000125520	SLC2A4RG	Slc2a4 regulator	The protein encoded by this gene is a nuclear transcription factor involved in the activation of the solute carrier family 2 member 4 gene. The encoded protein interacts with another transcription factor, myocyte enhancer factor 2, to activate transcription of this gene. [provided by RefSeq, Jul 2008].	32
ENSG00000125534	PPDPF	Pancreatic progenitor cell differentiation and proliferation factor	Predicted to be involved in cell differentiation. [provided by Alliance of Genome Resources, Apr 2022]	32
ENSG00000130193	THEM6	Thioesterase superfamily member 6	Predicted to be located in extracellular region. [provided by Alliance of Genome Resources, Apr 2022]	32
ENSG00000130748	TMEM160	Transmembrane protein 160	Predicted to be integral component of membrane. [provided by Alliance of Genome Resources, Apr 2022]	32
ENSG00000132819	RBM38	Rna binding motif protein 38	Enables mRNA 3'-UTR binding activity. Involved in DNA damage response, signal transduction by p53 class mediator; negative regulation of cell population proliferation; and regulation of RNA metabolic process. Located in cytosol and nucleus. [provided by Alliance of Genome Resources, Apr 2022]	32
ENSG00000134352	IL6ST	Interleukin 6 cytokine family signal transducer	The protein encoded by this gene is a signal transducer shared by many cytokines, including interleukin 6 (IL6), ciliary neurotrophic factor (CNTF), leukemia inhibitory factor (LIF), and oncostatin M (OSM). This protein functions as a part of the cytokine receptor complex. The activation of this protein is dependent upon the binding of cytokines to their receptors. vIL6, a protein related to IL6 …	32
ENSG00000135596	MICAL1	Microtubule associated monooxygenase, calponin and lim domain containing 1	This gene encodes an enzyme that oxidizes methionine residues on actin, thereby promoting depolymerization of actin filaments. This protein interacts with and regulates signalling by NEDD9/CAS-L (neural precursor cell expressed, developmentally down-regulated 9). Alternative splicing results in multiple transcript variants. [provided by RefSeq, Aug 2015].	32
ENSG00000135932	CAB39	Calcium binding protein 39	Enables kinase binding activity and protein serine/threonine kinase activator activity. Involved in intracellular signal transduction; peptidyl-serine phosphorylation; and positive regulation of protein phosphorylation. Located in extracellular exosome. Implicated in hepatocellular carcinoma. Biomarker of hepatocellular carcinoma and pancreatic cancer. [provided by Alliance of Genome Resources, A…	32
ENSG00000136048	DRAM1	Dna damage regulated autophagy modulator 1	This gene is regulated as part of the p53 tumor suppressor pathway. The gene encodes a lysosomal membrane protein that is required for the induction of autophagy by the pathway. Decreased transcriptional expression of this gene is associated with various tumors. This gene has a pseudogene on chromosome 4. [provided by RefSeq, Jul 2008].	32
ENSG00000136295	TTYH3	Tweety family member 3	This gene encodes a member of the tweety family of proteins. Members of this family function as chloride anion channels. The encoded protein functions as a calcium(2+)-activated large conductance chloride(-) channel. [provided by RefSeq, Jul 2008].	32
ENSG00000137309	HMGA1	High mobility group at-hook 1	This gene encodes a chromatin-associated protein involved in the regulation of gene transcription, integration of retroviruses into chromosomes, and the metastatic progression of cancer cells. The encoded protein preferentially binds to the minor groove of AT-rich regions in double-stranded DNA. Multiple transcript variants encoding different isoforms have been found for this gene. Pseudogenes of…	32
ENSG00000138162	TACC2	Transforming acidic coiled-coil containing protein 2	Transforming acidic coiled-coil proteins are a conserved family of centrosome- and microtubule-interacting proteins that are implicated in cancer. This gene encodes a protein that concentrates at centrosomes throughout the cell cycle. This gene lies within a chromosomal region associated with tumorigenesis. Expression of this gene is induced by erythropoietin and is thought to affect the progress…	32
ENSG00000138448	ITGAV	Integrin subunit alpha v	The product of this gene belongs to the integrin alpha chain family. Integrins are heterodimeric integral membrane proteins composed of an alpha subunit and a beta subunit that function in cell surface adhesion and signaling. The encoded preproprotein is proteolytically processed to generate light and heavy chains that comprise the alpha V subunit. This subunit associates with beta 1, beta 3, bet…	32
ENSG00000139324	TMTC3	Transmembrane o-mannosyltransferase targeting cadherins 3	This gene encodes a protein that belongs to the transmembrane and tetratricopeptide repeat-containing protein family. [provided by RefSeq, May 2010].	32
ENSG00000141232	TOB1	Transducer of erbb2, 1	This gene encodes a member of the transducer of erbB-2 /B-cell translocation gene protein family. Members of this family are anti-proliferative factors that have the potential to regulate cell growth. The encoded protein may function as a tumor suppressor. Alternate splicing results in multiple transcript variants. [provided by RefSeq, Aug 2011].	32
ENSG00000142227	EMP3	Epithelial membrane protein 3	The protein encoded by this gene belongs to the PMP-22/EMP/MP20 family of proteins. The protein contains four transmembrane domains and two N-linked glycosylation sites. It is thought to be involved in cell proliferation, cell-cell interactions and function as a tumor suppressor. Alternative splicing results in multiple transcript variants. [provided by RefSeq, Sep 2015].	32
ENSG00000144802	NFKBIZ	Nfkb inhibitor zeta	This gene is a member of the ankyrin-repeat family and is induced by lipopolysaccharide (LPS). The C-terminal portion of the encoded product which contains the ankyrin repeats, shares high sequence similarity with the I kappa B family of proteins. The latter are known to play a role in inflammatory responses to LPS by their interaction with NF-B proteins through ankyrin-repeat domains. Studies in…	32
ENSG00000147010	SH3KBP1	Sh3 domain containing kinase binding protein 1	This gene encodes an adapter protein that contains one or more N-terminal Src homology domains, a proline rich region and a C-terminal coiled-coil domain. The encoded protein facilitates protein-protein interactions and has been implicated in numerous cellular processes including apoptosis, cytoskeletal rearrangement, cell adhesion and in the regulation of clathrin-dependent endocytosis. Alternat…	32
ENSG00000147813	NAPRT	Nicotinate phosphoribosyltransferase	Nicotinic acid (NA; niacin) is converted by nicotinic acid phosphoribosyltransferase (NAPRT; EC 2.4.2.11) to NA mononucleotide (NaMN), which is then converted to NA adenine dinucleotide (NaAD), and finally to nicotinamide adenine dinucleotide (NAD), which serves as a coenzyme in cellular redox reactions and is an essential component of a variety of processes in cellular metabolism including respo…	32
ENSG00000148634	HERC4	Hect and rld domain containing e3 ubiquitin protein ligase 4	HERC4 belongs to the HERC family of ubiquitin ligases, all of which contain a HECT domain and at least 1 RCC1 (MIM 179710)-like domain (RLD). The 350-amino acid HECT domain is predicted to catalyze the formation of a thioester with ubiquitin before transferring it to a substrate, and the RLD is predicted to act as a guanine nucleotide exchange factor for small G proteins (Hochrainer et al., 2005 …	32
ENSG00000149743	TRPT1	Trna phosphotransferase 1	Predicted to enable tRNA 2'-phosphotransferase activity. Predicted to be involved in tRNA splicing, via endonucleolytic cleavage and ligation. Predicted to act upstream of or within regulation of protein kinase activity. [provided by Alliance of Genome Resources, Apr 2022]	32
ENSG00000149932	TMEM219	Transmembrane protein 219	Predicted to be involved in apoptotic process. Predicted to be located in plasma membrane. [provided by Alliance of Genome Resources, Apr 2022]	32
ENSG00000152082	MZT2B	Mitotic spindle organizing protein 2b	Located in cytosol; microtubule cytoskeleton; and nucleoplasm. Part of gamma-tubulin large complex. [provided by Alliance of Genome Resources, Apr 2022]	32
ENSG00000157216	SSBP3	Single stranded dna binding protein 3	Predicted to enable single-stranded DNA binding activity and transcription coactivator activity. Predicted to be involved in head development and positive regulation of transcription by RNA polymerase II. Predicted to act upstream of or within hematopoietic progenitor cell differentiation. Predicted to be part of protein-containing complex. Predicted to be active in nucleus. [provided by Alliance…	32
ENSG00000158373	H2BC5	H2b clustered histone 5	Histones are basic nuclear proteins that are responsible for the nucleosome structure of the chromosomal fiber in eukaryotes. Nucleosomes consist of approximately 146 bp of DNA wrapped around a histone octamer composed of pairs of each of the four core histones (H2A, H2B, H3, and H4). The chromatin fiber is further compacted through the interaction of a linker histone, H1, with the DNA between th…	32
ENSG00000160094	ZNF362	Zinc finger protein 362	Predicted to enable DNA-binding transcription factor activity and RNA polymerase II cis-regulatory region sequence-specific DNA binding activity. Predicted to be involved in regulation of transcription by RNA polymerase II. Predicted to be located in nucleus. [provided by Alliance of Genome Resources, Apr 2022]	32
ENSG00000162522	KIAA1522	Nhs like 3	Predicted to be involved in cell differentiation. [provided by Alliance of Genome Resources, Apr 2022]	32
ENSG00000162909	CAPN2	Calpain 2	The calpains, calcium-activated neutral proteases, are nonlysosomal, intracellular cysteine proteases. The mammalian calpains include ubiquitous, stomach-specific, and muscle-specific proteins. The ubiquitous enzymes consist of heterodimers with distinct large, catalytic subunits associated with a common small, regulatory subunit. This gene encodes the large subunit of the ubiquitous enzyme, calp…	32
ENSG00000163029	SMC6	Structural maintenance of chromosomes 6	Enables ubiquitin protein ligase binding activity. Involved in several processes, including cellular senescence; positive regulation of chromosome segregation; and telomere maintenance via recombination. Located in chromosome and nuclear body. Part of Smc5-Smc6 complex. [provided by Alliance of Genome Resources, Apr 2022]	32
ENSG00000164649	CDCA7L	Cell division cycle associated 7 like	Acts upstream of or within positive regulation of cell population proliferation. Located in cytosol; fibrillar center; and nucleoplasm. [provided by Alliance of Genome Resources, Apr 2022]	32
ENSG00000165304	MELK	Maternal embryonic leucine zipper kinase	Enables calcium ion binding activity; non-membrane spanning protein tyrosine kinase activity; and protein serine/threonine kinase activity. Involved in apoptotic process; cell population proliferation; and protein autophosphorylation. Located in cell cortex and plasma membrane. [provided by Alliance of Genome Resources, Apr 2022]	32
ENSG00000167685	ZNF444	Zinc finger protein 444	This gene encodes a zinc finger protein which activates transcription of a scavenger receptor gene involved in the degradation of acetylated low density lipoprotein (Ac-LDL) (PMID: 11978792). This gene is located in a cluster of zinc finger genes on chromosome 19 at q13.4. A pseudogene of this gene is located on chromosome 15. Multiple transcript variants encoding different isoforms have been fou…	32
ENSG00000167702	KIFC2	Kinesin family member c2	Predicted to enable microtubule binding activity and microtubule motor activity. Predicted to be involved in microtubule-based movement and mitotic spindle assembly. Predicted to be located in cytoplasm. Predicted to be part of kinesin complex. Predicted to be active in microtubule cytoskeleton and nucleus. [provided by Alliance of Genome Resources, Apr 2022]	32
ENSG00000168615	ADAM9	Adam metallopeptidase domain 9	This gene encodes a member of the ADAM (a disintegrin and metalloprotease domain) family. Members of this family are membrane-anchored proteins structurally related to snake venom disintegrins, and have been implicated in a variety of biological processes involving cell-cell and cell-matrix interactions, including fertilization, muscle development, and neurogenesis. The protein encoded by this ge…	32
ENSG00000168765	GSTM4	Glutathione s-transferase mu 4	Cytosolic and membrane-bound forms of glutathione S-transferase are encoded by two distinct supergene families. At present, eight distinct classes of the soluble cytoplasmic mammalian glutathione S-transferases have been identified: alpha, kappa, mu, omega, pi, sigma, theta and zeta. This gene encodes a glutathione S-transferase that belongs to the mu class. The mu class of enzymes functions in t…	32
ENSG00000171988	JMJD1C	Jumonji domain containing 1c	The protein encoded by this gene interacts with thyroid hormone receptors and contains a jumonji domain. It is a candidate histone demethylase and is thought to be a coactivator for key transcription factors. It plays a role in the DNA-damage response pathway by demethylating the mediator of DNA damage checkpoint 1 (MDC1) protein, and is required for the survival of acute myeloid leukemia. Mutati…	32
ENSG00000173221	GLRX	Glutaredoxin	This gene encodes a member of the glutaredoxin family. The encoded protein is a cytoplasmic enzyme catalyzing the reversible reduction of glutathione-protein mixed disulfides. This enzyme highly contributes to the antioxidant defense system. It is crucial for several signalling pathways by controlling the S-glutathionylation status of signalling mediators. It is involved in beta-amyloid toxicity …	32
ENSG00000177200	CHD9	Chromodomain helicase dna binding protein 9	Predicted to enable ATP binding activity; ATP-dependent activity, acting on DNA; and DNA binding activity. Predicted to be involved in DNA duplex unwinding and chromatin organization. Located in cytosol and nucleoplasm. [provided by Alliance of Genome Resources, Apr 2022]	32
ENSG00000177311	ZBTB38	Zinc finger and btb domain containing 38	The protein encoded by this gene is a zinc finger transcriptional activator that binds methylated DNA. The encoded protein can form homodimers or heterodimers through the zinc finger domains. In mouse, inhibition of this protein has been associated with apoptosis in some cell types. [provided by RefSeq, Jun 2010].	32
ENSG00000177469	CAVIN1	Caveolae associated protein 1	This gene encodes a protein that enables the dissociation of paused ternary polymerase I transcription complexes from the 3' end of pre-rRNA transcripts. This protein regulates rRNA transcription by promoting the dissociation of transcription complexes and the reinitiation of polymerase I on nascent rRNA transcripts. This protein also localizes to caveolae at the plasma membrane and is thought to…	32
ENSG00000177666	PNPLA2	Patatin like phospholipase domain containing 2	This gene encodes an enzyme which catalyzes the first step in the hydrolysis of triglycerides in adipose tissue. Mutations in this gene are associated with neutral lipid storage disease with myopathy. [provided by RefSeq, Jul 2010].	32
ENSG00000178719	GRINA	Glutamate ionotropic receptor nmda type subunit associated protein 1	Predicted to enable transmembrane transporter binding activity. Predicted to act upstream of or within endoplasmic reticulum calcium ion homeostasis and negative regulation of endoplasmic reticulum stress-induced intrinsic apoptotic signaling pathway. Predicted to be located in Golgi apparatus and endoplasmic reticulum. Predicted to be integral component of membrane. [provided by Alliance of Geno…	32
ENSG00000184897	H1-10	H1.10 linker histone	Histones are basic nuclear proteins that are responsible for the nucleosome structure of the chromosomal fiber in eukaryotes. Nucleosomes consist of approximately 146 bp of DNA wrapped around a histone octamer composed of pairs of each of the four core histones (H2A, H2B, H3, and H4). The chromatin fiber is further compacted through the interaction of a linker histone, H1, with the DNA between th…	32
ENSG00000186350	RXRA	Retinoid x receptor alpha	Retinoid X receptors (RXRs) and retinoic acid receptors (RARs) are nuclear receptors that mediate the biological effects of retinoids by their involvement in retinoic acid-mediated gene activation. These receptors function as transcription factors by binding as homodimers or heterodimers to specific sequences in the promoters of target genes. The protein encoded by this gene is a member of the st…	32
ENSG00000186575	NF2	Nf2, moesin-ezrin-radixin like (merlin) tumor suppressor	This gene encodes a protein that is similar to some members of the ERM (ezrin, radixin, moesin) family of proteins that link cytoskeletal components with proteins in the cell membrane. The encoded protein is involved in regulation of contact-dependent inhibition of cell proliferation and functions in cell-cell adhesion and transmembrane signaling. The encoded protein has been shown to interact wi…	32
ENSG00000196247	ZNF107	Zinc finger protein 107	This gene encodes a protein containing multiple C2H2-type zinc finger regions. Proteins containing zinc fingers may act as transcriptional regulators, but may also have other cellular functions. Alternative splicing results in multiple transcript variants. [provided by RefSeq, Aug 2013].	32
ENSG00000196923	PDLIM7	Pdz and lim domain 7	The protein encoded by this gene is representative of a family of proteins composed of conserved PDZ and LIM domains. LIM domains are proposed to function in protein-protein recognition in a variety of contexts including gene transcription and development and in cytoskeletal interaction. The LIM domains of this protein bind to protein kinases, whereas the PDZ domain binds to actin filaments. The …	32
ENSG00000204525	HLA-C	Major histocompatibility complex, class i, c	HLA-C belongs to the HLA class I heavy chain paralogues. This class I molecule is a heterodimer consisting of a heavy chain and a light chain (beta-2 microglobulin). The heavy chain is anchored in the membrane. Class I molecules play a central role in the immune system by presenting peptides derived from endoplasmic reticulum lumen. They are expressed in nearly all cells. The heavy chain is appro…	32
ENSG00000233024	NPIPA9	Nuclear pore complex interacting protein family, member a9	Located in nucleoplasm. [provided by Alliance of Genome Resources, Apr 2022]	32
ENSG00000234745	HLA-B	Major histocompatibility complex, class i, b	HLA-B belongs to the HLA class I heavy chain paralogues. This class I molecule is a heterodimer consisting of a heavy chain and a light chain (beta-2 microglobulin). The heavy chain is anchored in the membrane. Class I molecules play a central role in the immune system by presenting peptides derived from the endoplasmic reticulum lumen. They are expressed in nearly all cells. The heavy chain is a…	32
ENSG00000242612	DECR2	2,4-dienoyl-coa reductase 2	Enables 2,4-dienoyl-CoA reductase (NADPH) activity and trans-2-enoyl-CoA reductase (NADPH) activity. Involved in unsaturated fatty acid biosynthetic process. Predicted to be located in peroxisome. [provided by Alliance of Genome Resources, Apr 2022]	32
ENSG00000242802	AP5Z1	Adaptor related protein complex 5 subunit zeta 1	This gene was identified by genome-wide screen for genes involved in homologous recombination DNA double-strand break repair (HR-DSBR). The encoded protein was found in a complex with other proteins that have a role in HR-DSBR. Knockdown of this gene reduced homologous recombination, and mutations in this gene were found in patients with spastic paraplegia. It was concluded that this gene likely …	32
ENSG00000258947	TUBB3	Tubulin beta 3 class iii	This gene encodes a class III member of the beta tubulin protein family. Beta tubulins are one of two core protein families (alpha and beta tubulins) that heterodimerize and assemble to form microtubules. This protein is primarily expressed in neurons and may be involved in neurogenesis and axon guidance and maintenance. Mutations in this gene are the cause of congenital fibrosis of the extraocul…	32
